# Supplementary material for: Transcriptomics of Listeria monocytogenes Treated With Olive Leaf Extract
Source: Front Microbiol. 2021 Dec 23;12:782116. doi: 10.3389/fmicb.2021.782116 (PMC8740304; doi:10.3389/fmicb.2021.782116)
Supplement: Supplementary file 1 [file Table_1.XLSX]

## Sheet: TableS1
Table S1 RT-PCR validation for RNA-Seq data (3.5 h treatment)
Gene name	Forward Primer Sequences	Reverse Primer Sequences	Product	Protein_ID	log2FC qRT-PCR	log2FC RNA-Seq	P.Value	adj.P.Val
LMOf2365_0021	TTATTCAATCCAGCGAAAGC	CATTTGAATCCCATTTCTGC	glycosyl hydrolase, family 1	AAT02810.1	1.9	1.83549	2.38e-06	0.000119474
LMOf2365_0101	AATACGCCGTGCTCATAAAG	CCGATGCCAAGTTCTTCTAA	oxidoreductase, aldo/keto reductase family	AAT02889.1	2.1	1.43131	2.74e-05	0.000733836
LMOf2365_0298	ACAATGGCAACTCGTATCGT	AAACGCCCTTTGAAGAAGTT	sugar ABC transporter, ATP-binding protein	AAT03085.1	1.3	1.40889	1.51e-05	0.000462104
LMOf2365_0450	CGTGTCATAGAAGGCGAAGT	TTGCCTTTTTCGTCTGTTTC	putative wall-associated protein	AAT03234.1	-1.8	-1.56668	2.64e-06	0.000127666
LMOf2365_0508	GGAATTACAGCGACAGCACT	TCGCGCTATCTGTCATACAA	putative antigen	AAT03291.1	1.7	1.47609	1.2e-06	7.01e-05
LMOf2365_0565	AAGCTTTCCGTACGATTCCT	ATACCTGCTGGGTTTGTGAA	glycosyl hydrolase, family 4	AAT03347.1	1.2	1.40578	6.58e-05	0.0013888
LMOf2365_0602	TATGCTTGCAACAACTGGAA	CGCATTTAGTCCCATACCTG	xanthine/uracil permease family protein	AAT03384.1	-2	-2.26944	8.06e-07	4.92e-05
LMOf2365_0635	GTGTTTCCGATCTTGGTCAC	AGCGCTTATCTTCTGGGTTT	transcriptional regulator, MarR family	AAT03417.1	2.4	1.83093	1.11e-07	9.19e-06
LMOf2365_0636	TGATGTCGAAAGTGGTGTTG	TGAATAGAACCGCTTTTTGC	ABC transporter, ATP-binding/permease protein	AAT03418.1	2.1	1.5456	2.79e-07	2.01e-05
LMOf2365_0637	TGATACACGCTCAAATGGTG	ACAATCGCGGTAATAGCTTG	ABC transporter, ATP-binding/permease protein	AAT03419.1	1.5	1.11255	5.25e-06	0.000216777
LMOf2365_0672	CGTTTGCTTCCTAATGGAGA	CCATCGATTGGAACACTTTC	cadmium-translocating P-type ATPase	AAT03453.1	-1.5	-1.70812	6.8e-07	4.34e-05
LMOf2365_0726	TCTTTTCAATGCGAAAGGTC	CATCAATAGCTTCCGTTGCT	flagellin	AAT03507.1	-1.1	-1.59827	1.87e-06	0.000100904
LMOf2365_0992	ATTTGATGAAGGCTTGCTTG	GCGCCTCGAGTTGTGTAATA	D-alanyl carrier protein	AAT03770.1	-2.8	-3.04302	8.09e-08	7.1e-06
LMOf2365_0993	AGGTTACAGTGCCTTTGCAG	AATACATAATCGCGGAACCA	dltB protein	AAT03771.1	-2.9	-3.33269	7.69e-10	2.16e-07
LMOf2365_0994	CCTGCTCAAAACTTGGATGT	ATTCGCTTGCTGTTTTCTTG	D-alanine-activating enzyme/D-alanine-D-alanyl carrier protein ligase	AAT03772.1	-2.7	-2.98528	1.02e-09	2.39e-07
LMOf2365_0995	TTTGCAACATCCAGCAACTA	AATGAATTTCGCACCTTCAG	hypothetical protein	AAT03773.1	-2.7	-3.29802	3.4e-07	2.33e-05
LMOf2365_1011	TTTTGATGGCGATTGGTAAT	GATGGCGCAGATAATTCCTA	MATE efflux family protein	AAT03788.1	1.3	1.51183	0.00233883	0.0228036
LMOf2365_1120	CTTGTGCGATAAGCCAGTCT	GCTTGCCAGAACATTTAGGA	transcriptional regulator, AraC family	AAT03897.1	1.3	1.18713	0.00138808	0.015264
LMOf2365_1137	GAGCAGGTTAGTTTGGCTGA	GCCAGTAACAATCGCTGTCT	ABC transporter, ATP-binding/permease protein	AAT03913.1	1.6	1.07614	0.000513742	0.00693552
LMOf2365_1258	GGAACGTATCATGAGCCAAG	CTTTGCCAATTTTGCTTGTT	phosphoglycerate mutase family protein	AAT04033.1	1.7	1.68065	2.73e-06	0.0001298
LMOf2365_1328	AAGCTGCCGCATATACAATC	TCTTTTCCGGCAATTAATGA	SNF2 family domain protein	AAT04103.1	-1.1	-1.69319	8.5e-05	0.0016569
LMOf2365_1535	CTATGCTTCTGGGCTGTGTT	ACTTTTGTTGTGGCGAAAAG	ammonium transporter	AAT04310.1	2.2	1.75057	2.03e-05	0.000570384
LMOf2365_1536	CAAACCGCTTTCACTTGTTT	GTGCCACGATAAAGTTCGAT	nitrogen regulatory protein P-II	AAT04311.1	2.2	1.60114	0.000395757	0.00561256
LMOf2365_1537	TCTGAAGAGAGTTGGGATGC	CTCGATTGGAATCATTGGAC	conserved hypothetical protein	AAT04312.1	7.8	1.65495	1e-05	0.000361344
LMOf2365_1640	CGCGAAGTACAACGAAAAAC	ACCAAGCTTCATTCGTTCTG	transcriptional regulator, MarR family	AAT04414.1	1.1	1.14883	1.58e-05	0.000478313
LMOf2365_1647	ATCATCATTTGACGGCTGTT	AACATCGAACCATCTGCATT	polysaccharide biosynthesis family protein	AAT04421.1	1.6	1.20149	9.33e-06	0.000344765
LMOf2365_1702	GCGATTACAGGTGATCCAAC	GAATCGTGCCTTTTCTTTCA	homocysteine S-methyltransferase family/methylenetetrahydrofolate reductase family protein	AAT04475.1	1.7	1.04731	0.000370853	0.00531304
LMOf2365_1703	CGTTTTGGGATTACGCATAC	ATGCAGCAACGGATTAGAAG	cystathionine beta/gamma-lyase	AAT04476.1	1.8	1.20324	0.00191666	0.0195238
LMOf2365_1865	TAGAAACGGCATTCCCATTA	TATCAGCTACGCTGCCTTCT	dihydroorotase, multifunctional complex type	AAT04635.1	-1.8	-2.20245	1.86e-07	1.41e-05
LMOf2365_1866	CGAAAGAAAGCTACCACGAA	AATTTCCACATCTCGGTTCA	aspartate carbamoyltransferase	AAT04636.1	-1.7	-2.52692	1.34e-07	1.07e-05
LMOf2365_1867	CTTTGTGCCAAGTGTGACAG	CCTAGATATGCGGGGATTTT	uracil permease	AAT04637.1	-2.8	-2.89955	1.32e-08	1.76e-06
LMOf2365_1989	GCTAGAGCGAAACAAATGGA	GGTTTTAATTCCGCCACTTT	iron compound ABC transporter, iron compound-binding protein	AAT04759.1	1.7	1.06965	0.00404816	0.033335
LMOf2365_1990	GAAAGTCATCGCAGAAGGAA	ATCCGTTGCAAGTTTCGTAG	iron compound ABC transporter, ATP-binding protein	AAT04760.1	2	1.11386	0.00054207	0.00717988
LMOf2365_2016	ATGGTTCGCATCGGTAATAA	GGTCCTTGGCCTTTTAATGT	pyrimidine-nucleoside phosphorylase	AAT04786.1	3.6	2.84396	1.73e-09	3.48e-07
LMOf2365_2017	ATCGCCAGCCCTAATATTCT	ATATTCCCTTCTTGCCTTGG	transcriptional regulator, LacI family	AAT04787.1	3.4	2.37764	8.25e-09	1.22e-06
LMOf2365_2018	CAAAACGGTGCAAAAGAAGT	ATGCTTTTCCTTTAGCAGCA	deoxyribose-phosphate aldolase	AAT04788.1	4	2.83337	3.09e-09	5.42e-07
LMOf2365_2029	ATGAAAATACGCCAATCGAA	TTGAAACTGCCAAGCATACA	oxidoreductase, aldo/keto reductase family	AAT04799.1	5.5	3.89092	1.03e-10	5.79e-08
LMOf2365_2120	TGTATGAAGTGGTCCAAGCA	ATCGTTTCCACATCTTGCAT	transcriptional regulator, TetR family	AAT04889.1	2.1	1.24925	0.000665089	0.00845055
LMOf2365_2147	TGGAATTATGGGACCATCTG	TTGTCCGGAAATCACAATCT	ABC transporter, ATP-binding protein	AAT04916.1	-4.7	-5.57352	6.46e-10	2.01e-07
LMOf2365_2148	TTTGCACTTCTCGGACTTTC	TTGCCGAAAACGATATTTGT	ABC transporter, permease protein	AAT04917.1	-2.8	-5.51794	1.24e-10	5.81e-08
LMOf2365_2188	TTCTAACTGTTTGCGCGATT	TTTTGAACGGGTTTTCCTG	conserved hypothetical protein	AAT04955.1	-4.4	-6.55795	1.07e-08	1.51e-06
LMOf2365_2204	AATTCAAGTTGCGCTCATTC	CTGAATTTCGAACTGCCTGT	propionate CoA-transferase	AAT04971.1	3.2	2.447	0.000607178	0.0078209
LMOf2365_2207	AAAAGGACAAGGGGTTATCG	AAACCAACGACAGCATGTTT	oxidoreductase, short-chain dehydrogenase/reductase family	AAT04974.1	6.8	5.45327	2.47e-10	8.65e-08
LMOf2365_2209	CGGCTTACTCGCAAATGTAT	GCATTTGAATACCTCGAACAA	putative membrane protein	AAT04976.1	-2.7	-3.08646	7.08e-08	6.71e-06
LMOf2365_2210	TGTTTAATACAGCGGGTGGT	AATCTCGCATCCACAGTAGC	cell wall surface anchor family protein	AAT04977.1	1.2	1.00083	0.00202794	0.0204103
LMOf2365_2212	GCAGGGCGTCAATTACTAAA	TCTCCTGCAAGAAACCAAAC	cell wall surface anchor family protein	AAT04979.1	2.8	1.4579	4.29e-05	0.00102954
LMOf2365_2216	TCTGATTTTAATCCGCTTCG	GGCCGACTGACTAGAAACAA	iron compound ABC transporter, permease protein	AAT04983.1	4	1.50396	0.000567953	0.00741773
LMOf2365_2217	GCCTGCTGAAGTGGTTAAAA	GCTTCTGGTGCATTCAAACT	iron compound ABC transporter, iron compound-binding protein	AAT04984.1	2.4	1.46455	0.000226441	0.00359236
LMOf2365_2305	ACAGGCAACGACAAAAGAAG	AACTCTGTGCTTCACGGTTC	PTS system, fructose-specific, IIABC component	AAT05071.1	6.1	5.71002	1.08e-11	1.51e-08
LMOf2365_2306	CACCACGAACTAGCAGACCT	TGGACACGATTACATGTTGC	1-phosphofructokinase	AAT05072.1	7.5	7.6062	3.34e-09	5.51e-07
LMOf2365_2307	AGATGCAGGATCCACAACAT	TTTTGCCGCCTAAAAGATAA	transcriptional regulator, DeoR family	AAT05073.1	8.5	6.49697	1.22e-09	2.64e-07
LMOf2365_2310	CGTTTGTGCAGGAGCTAAAT	CTGGTAATACGTCGGTTTGG	indigoidine synthase A-like protein	AAT05076.1	1	1.50557	1.24e-05	0.000410959
LMOf2365_2311	AGAAACGTAGGCGAAAACCT	GGGAATGCTGTGACGTAATC	carbohydrate kinase, PfkB family	AAT05077.1	4.8	1.78846	4.64e-06	0.000200388
LMOf2365_2313	AGTTCTTGGGAAGAGGATGC	ATATTTAACGGCCCTTCGAC	monooxygenase, NtaA/SnaA/SoxA/DszA family	AAT05079.1	1.9	1.21047	4.28e-05	0.00102954
LMOf2365_2314	GCATTCGTTATGTCCCAGTC	TCCTCCTTTTCAAACAATGC	glutaredoxin family protein	AAT05080.1	1.7	1.26979	3.02e-05	0.000785258
LMOf2365_2316	ACGACCTGAAAATGGTGAAA	CGTTTTGTGCGAAAAGAGAT	amino acid ABC transporter, ATP-binding protein	AAT05082.1	1.6	1.00015	2.4e-05	0.000667312
LMOf2365_2320	GGCACTGACACTTGGAACTT	GCATCATAACACCCACATCA	acetyltransferase, GNAT family	AAT05086.1	1.8	1.11817	0.000121975	0.00217705
LMOf2365_2321	ACGCAGAAGCATTAGTCACC	TGAAAATCGGGGTAGCAATA	FMN reductase, NADPH-dependent	AAT05087.1	1.5	1.27053	2.49e-05	0.000679277
LMOf2365_2331	AGAGTCCGGTATTCACACCA	TGGTTCGTTCTTTCCCAATA	Rrf2 family protein	AAT05097.1	3.1	2.18201	2.69e-07	1.99e-05
LMOf2365_2333	TACGCTGTGCACGATAAAAA	TATGTTTTTCGTCGGGGTTA	amino acid antiporter	AAT05099.1	-2.8	-3.69968	1.89e-09	3.54e-07
LMOf2365_2334	GGCCTCGTTTATCCTGGTAT	GGAGAAATTGATTTGCATGG	glutamate decarboxylase beta	AAT05100.1	-2.9	-3.51209	7.97e-09	1.22e-06
LMOf2365_2357	TGGCGGTTTGCTTAGTATTC	CGCCTGAGTGGAAAAAGTAA	putative Na+/H+ antiporter component G	AAT05123.1	1.3	1.26077	1.4e-05	0.00044616
LMOf2365_2411	TACTCGTTGGGATTGGATTC	TTACGTTTTTGCCTTTTTCG	conserved hypothetical protein	AAT05177.1	-2.4	-4.94812	3.01e-08	3.25e-06
LMOf2365_2471	CGTTCCATTTATTCGTGACC	AGCTTCTCGGTAGTGACGTG	phosphate ABC transporter, permease protein	AAT05236.1	2	1.8358	0.00681807	0.0483463
LMOf2365_2541	CCGGGAATCGTGTTTAGATA	TTGGCTTGGACGAGTAATTC	conserved hypothetical protein	AAT05306.1	-3.8	-4.45875	5.23e-06	0.000216777
LMOf2365_2560	GCGTTCTTTGGAATGAAAAA	GTGATAACCGTTGCATCTCC	lincomycin resistance protein LmrB	AAT05325.1	6.1	5.36372	1.07e-11	1.51e-08
LMOf2365_2561	GATGCAGCTGGGATTTCTAA	CCCATCGTATACTCCAAACG	transcriptional regulator, TetR family	AAT05326.1	2.6	1.74005	3.81e-05	0.000962896
LMOf2365_2565	AAATTGGTGCGAAATATGGA	CGCCATTCTTTCTGGTTTTA	morphine 6-dehydrogenase	AAT05330.1	5.1	4.38048	4.33e-11	4.05e-08
LMOf2365_2566	AATATCAAACAAGCGGCTGA	CCACTTTCGTTACGATGGAC	transcriptional regulator, MerR family	AAT05331.1	4.9	4.70208	2.16e-10	8.65e-08
LMOf2365_2662	GCGGTGAAGGATAGTAAGCA	ATGTGGACCTGCAAATTGTT	K+-transporting ATPase, A subunit	AAT05427.1	-1.2	-2.40211	0.00122438	0.0139192
LMOf2365_2715	AGAGCTGAAAAATCGCATTG	AGTTCTTCTTGAGCCGGAAT	transcriptional regulator, MerR family	AAT05480.1	1.5	1.54146	4.97e-06	0.00021162
LMOf2365_2716	GCGGAACTGGCTACTATCAA	ATGGCTAAGTGGACAAACCA	conserved hypothetical protein	AAT05481.1	1.6	1.45732	7.84e-06	0.000301697

## Sheet: TableS2
Table S2 171 DEGs from RNA-Seq analysis (olive_3.5h vs. BHI_3.5h treatment).
	BHI_3.5h_1	BHI_3.5h_2	olive_3.5h_1	olive_3.5h_3	AveExpr	log2FC	P.Value	adj.P.Val	Gene	Product	Protein_ID
LMOf2365_0021	4.92865	3.80701	15.2304	14.7185	5.44975	1.83549	2.38e-06	0.000119474		glycosyl hydrolase, family 1	AAT02810.1
LMOf2365_0068	0.252669	0.245375	0.0702086	0.0641455	0.744025	-1.73414	0.00543828	0.0410654		putative membrane protein	AAT02856.1
LMOf2365_0072	0.721236	0.547201	0.325664	0.228877	2.83284	-1.16713	0.00665293	0.0475355		diarrheal toxin/FtsK/SpoIIIE family protein	AAT02860.1
LMOf2365_0101	8.32634	6.49768	20.5366	18.0627	5.46974	1.43131	2.74e-05	0.000733836		oxidoreductase, aldo/keto reductase family	AAT02889.1
LMOf2365_0120	11.293	11.4928	36.1724	25.3078	4.3573	1.4355	0.000252259	0.00385801		YneC family protein	AAT02908.1
LMOf2365_0121	18.0637	15.4618	48.5532	54.4672	6.1326	1.67703	1.47e-06	8.4e-05		nitroreductase family protein	AAT02909.1
LMOf2365_0175	3.40921	3.97861	8.13828	7.74233	5.15682	1.15847	0.000102924	0.00191398		conserved hypothetical protein	AAT02962.1
LMOf2365_0213	14.9491	13.3937	4.4607	5.5116	5.65491	-1.44324	1.2e-05	0.000408224	hly	listeriolysin O	AAT03000.1
LMOf2365_0235	1.6673	1.09294	29.1873	20.4191	1.64401	4.02439	1.21e-05	0.000408224		hypothetical protein	AAT03022.1
LMOf2365_0250	55.4845	50.7818	96.8367	135.404	7.5007	1.17145	3.92e-05	0.0009752	cysE	serine O-acetyltransferase	AAT03037.1
LMOf2365_0298	7.15531	6.92395	19.4279	16.8906	5.55563	1.40889	1.51e-05	0.000462104		sugar ABC transporter, ATP-binding protein	AAT03085.1
LMOf2365_0299	25.9722	28.6955	10.9649	10.0992	7.10577	-1.32227	3.64e-06	0.000164357	nrdD	anaerobic ribonucleoside-triphosphate reductase	AAT03086.1
LMOf2365_0300	46.8928	47.8459	16.2139	14.236	5.80758	-1.59134	3.01e-06	0.000140717	nrdG	anaerobic ribonucleoside-triphosphate reductase activating protein	AAT03087.1
LMOf2365_0343	17.5981	23.1479	8.78943	9.75037	5.54524	-1.05922	0.000248912	0.00384036		putative transcriptional activator	AAT03129.1
LMOf2365_0345	0.491054	0.698685	0.257031	0.229615	2.51433	-1.19959	0.0068379	0.0483648		leucine rich repeat domain/ LPXTG-motif cell wall anchor domain protein	AAT03131.1
LMOf2365_0450	5.19323	4.7107	1.47816	1.72366	6.12907	-1.56668	2.64e-06	0.000127666		putative wall-associated protein	AAT03234.1
LMOf2365_0508	12.2269	11.392	30.4779	32.7257	6.9551	1.47609	1.2e-06	7.01e-05		putative antigen	AAT03291.1
LMOf2365_0511	44.2791	47.1667	125.191	85.2085	6.57023	1.21708	0.000139522	0.00241838		conserved hypothetical protein	AAT03294.1
LMOf2365_0543	3.98512	3.27883	11.8424	8.25107	5.3715	1.48198	8.29e-05	0.00163755		cell wall surface anchor family protein	AAT03325.1
LMOf2365_0552	6.9959	3.76622	86.8434	90.9036	5.17005	4.14601	2e-08	2.37e-06		conserved hypothetical protein	AAT03334.1
LMOf2365_0565	3.1985	3.60597	9.65818	7.93004	4.77234	1.40578	6.58e-05	0.0013888		glycosyl hydrolase, family 4	AAT03347.1
LMOf2365_0602	59.9186	40.1505	9.38162	10.1587	6.74398	-2.26944	8.06e-07	4.92e-05		xanthine/uracil permease family protein	AAT03384.1
LMOf2365_0614	3.40466	4.82181	8.51441	9.33495	4.02662	1.19697	0.000680162	0.00857737		conserved hypothetical protein	AAT03396.1
LMOf2365_0633	87.2941	79.8323	2.44738	1.55031	4.07987	-5.35441	1.53e-08	1.95e-06		conserved hypothetical protein	AAT03415.1
LMOf2365_0635	45.6018	48.1179	162.534	158.427	7.24148	1.83093	1.11e-07	9.19e-06		transcriptional regulator, MarR family	AAT03417.1
LMOf2365_0636	53.6291	54.0294	141.491	161.805	9.19922	1.5456	2.79e-07	2.01e-05		ABC transporter, ATP-binding/permease protein	AAT03418.1
LMOf2365_0637	81.9866	84.9736	170.108	177.019	9.69015	1.11255	5.25e-06	0.000216777		ABC transporter, ATP-binding/permease protein	AAT03419.1
LMOf2365_0644	2.22307	2.22636	31.5037	23.873	2.87443	3.60211	2.27e-06	0.000118264		conserved hypothetical protein	AAT03426.1
LMOf2365_0667	9.31158	8.27026	3.01552	4.04082	3.82217	-1.24431	0.00068118	0.00857737		conserved hypothetical protein	AAT03449.1
LMOf2365_0672	21.276	21.0483	5.74568	6.67123	6.34681	-1.70812	6.8e-07	4.34e-05	cadA	cadmium-translocating P-type ATPase	AAT03453.1
LMOf2365_0685	266.768	254.413	137.134	104.127	7.33947	-1.07848	7.01e-05	0.00145332		conserved hypothetical protein	AAT03466.1
LMOf2365_0687	9.19705	7.81768	2.21054	4.77019	5.40888	-1.27691	0.000974926	0.0117467		conserved hypothetical protein	AAT03468.1
LMOf2365_0693.1	20.9678	21.5905	11.392	8.75511	5.21247	-1.05234	0.00036365	0.00529082		conserved domain protein	AAT03475.1
LMOf2365_0726	1732.22	2263.98	581.986	682.191	11.8312	-1.59827	1.87e-06	0.000100904		flagellin	AAT03507.1
LMOf2365_0759	106.037	118.027	51.708	44.5601	8.96498	-1.16723	8.44e-06	0.000315906		putative methyl-accepting chemotaxis protein	AAT03540.1
LMOf2365_0760	110.721	142.622	59.61	58.1306	7.88752	-1.03854	4.23e-05	0.00102954		conserved hypothetical protein	AAT03541.1
LMOf2365_0815	7.21013	5.18418	2.042	2.75976	4.40033	-1.28232	0.000595169	0.0077372		lysine-specific permease	AAT03595.1
LMOf2365_0818	11.9059	12.7767	27.308	26.0121	5.45396	1.16209	5.81e-05	0.00126468		conserved hypothetical protein	AAT03598.1
LMOf2365_0842	91.071	111.778	210.831	207.31	8.82157	1.10918	1.1e-05	0.000380917		oxidoreductase, aldo/keto reductase family	AAT03622.1
LMOf2365_0850	1.41468	1.60077	0.631759	0.323233	1.52691	-1.6684	0.00436905	0.0354575		putative transcriptional activator	AAT03630.1
LMOf2365_0851	1.10507	0.698975	0.145452	0.106312	0.136429	-2.52217	0.00185305	0.0190599		conserved hypothetical protein	AAT03631.1
LMOf2365_0852	1.299	1.27238	0.336058	0.286568	1.3277	-1.92803	0.00135821	0.0150745		cell wall surface anchor family protein	AAT03632.1
LMOf2365_0975	40.1216	44.7641	10.6458	19.6961	6.30798	-1.45679	7.34e-05	0.00149358		conserved hypothetical protein	AAT03753.1
LMOf2365_0991	148.327	162.09	15.9819	12.8108	7.82582	-3.39259	8.72e-10	2.23e-07	dltD	dltD protein	AAT03769.1
LMOf2365_0992	96.3025	119.947	11.4005	13.3671	5.03309	-3.04302	8.09e-08	7.1e-06	dltC	D-alanyl carrier protein	AAT03770.1
LMOf2365_0993	141.623	126.048	13.3005	12.2908	7.53186	-3.33269	7.69e-10	2.16e-07	dltB	dltB protein	AAT03771.1
LMOf2365_0994	130.529	127.367	16.45	14.9757	8.02513	-2.98528	1.02e-09	2.39e-07	dltA	D-alanine-activating enzyme/D-alanine-D-alanyl carrier protein ligase	AAT03772.1
LMOf2365_0995	100.753	84.3127	9.57309	8.39651	4.01008	-3.29802	3.4e-07	2.33e-05		hypothetical protein	AAT03773.1
LMOf2365_1011	0.661044	0.469436	1.77714	1.41976	2.30453	1.51183	0.00233883	0.0228036		MATE efflux family protein	AAT03788.1
LMOf2365_1120	3.25705	3.30424	5.81806	8.61131	3.82563	1.18713	0.00138808	0.015264		transcriptional regulator, AraC family	AAT03897.1
LMOf2365_1129	3.79891	3.42409	1.42506	1.38879	2.04677	-1.27743	0.00626124	0.0454304		conserved hypothetical protein	AAT03905.1
LMOf2365_1136	0.875333	1.09294	0.234541	0.228572	0.493137	-1.87731	0.00487204	0.0379961		conserved hypothetical protein	AAT03912.1
LMOf2365_1137	2.88571	2.66548	4.92043	6.35365	4.67847	1.07614	0.000513742	0.00693552		ABC transporter, ATP-binding/permease protein	AAT03913.1
LMOf2365_1232	15.5187	17.3049	32.6352	35.1649	5.96667	1.10529	4.51e-05	0.0010635		ABC transporter, ATP-binding protein	AAT04008.1
LMOf2365_1258	15.6059	20.0828	48.9721	60.2744	6.13655	1.68065	2.73e-06	0.0001298		phosphoglycerate mutase family protein	AAT04033.1
LMOf2365_1263	152.802	197.729	86.0364	78.7736	6.79689	-1.02483	0.000111943	0.00204114		conserved hypothetical protein	AAT04038.1
LMOf2365_1264	208.587	173.81	74.1662	84.6398	9.12749	-1.20578	7.74e-06	0.000301697		putative transporter	AAT04039.1
LMOf2365_1316	107.114	130.22	310.89	361.812	8.11557	1.56329	6.42e-07	4.19e-05	glnR	transcriptional repressor GlnR	AAT04091.1
LMOf2365_1328	5.55211	4.67233	1.54797	1.47429	3.66386	-1.69319	8.5e-05	0.0016569		SNF2 family domain protein	AAT04103.1
LMOf2365_1329	3.48132	2.88537	0.600424	1.20686	1.29022	-1.7123	0.00462601	0.0365911		conserved hypothetical protein	AAT04104.1
LMOf2365_1444	242.972	265.234	108.643	103.592	8.70192	-1.2038	3.08e-06	0.000141927	opuCD	glycine betaine/L-proline ABC transporter, permease protein	AAT04219.1
LMOf2365_1445	183.079	185.747	79.8501	80.5993	8.73388	-1.14432	3.69e-06	0.000164357	opuCC	glycine betaine/L-proline ABC transporter, glycine betaine/L-proline-binding protein	AAT04220.1
LMOf2365_1446	184.248	133.324	65.0288	65.3152	7.97025	-1.21071	3.6e-05	0.000920146	opuCB	glycine betaine/L-proline ABC transporter, permease protein	AAT04221.1
LMOf2365_1471	81.5283	80.1296	36.4729	41.0329	7.88846	-1.003	1.93e-05	0.000546675		conserved hypothetical protein TIGR00486	AAT04246.1
LMOf2365_1535	5.89777	3.62955	13.769	16.3753	5.25011	1.75057	2.03e-05	0.000570384		ammonium transporter	AAT04310.1
LMOf2365_1536	5.53489	3.49383	14.3031	12.1405	3.40926	1.60114	0.000395757	0.00561256		nitrogen regulatory protein P-II	AAT04311.1
LMOf2365_1537	15.8328	12.5215	45.5046	40.819	5.15124	1.65495	1e-05	0.000361344		conserved hypothetical protein	AAT04312.1
LMOf2365_1640	48.4878	58.1044	114.877	111.767	7.01358	1.14883	1.58e-05	0.000478313		transcriptional regulator, MarR family	AAT04414.1
LMOf2365_1647	32.3264	28.2479	60.3353	73.9757	8.09736	1.20149	9.33e-06	0.000344765		polysaccharide biosynthesis family protein	AAT04421.1
LMOf2365_1648	19.8363	20.212	52.4343	46.9668	5.70659	1.35738	1.41e-05	0.00044616		conserved hypothetical protein	AAT04422.1
LMOf2365_1702	3.15654	2.83847	5.43466	6.4799	4.88728	1.04731	0.000370853	0.00531304		homocysteine S-methyltransferase family/methylenetetrahydrofolate reductase family protein	AAT04475.1
LMOf2365_1703	1.76538	1.38365	3.02323	3.92839	3.37515	1.20324	0.00191666	0.0195238		cystathionine beta/gamma-lyase	AAT04476.1
LMOf2365_1714	34.1414	38.0023	120.613	117.222	7.9217	1.77928	1.05e-07	8.92e-06		conserved hypothetical protein	AAT04487.1
LMOf2365_1719	89.4105	99.3114	40.6898	48.5227	9.31003	-1.02717	1.87e-05	0.000542191		putative membrane protein	AAT04492.1
LMOf2365_1720	43.0831	36.2857	14.1767	15.9695	5.96016	-1.33143	1.87e-05	0.000542191		putative membrane protein	AAT04493.1
LMOf2365_1740	0.811119	0.738475	0.0845191	0.123552	-0.24101	-2.46719	0.00220344	0.0217862		conserved hypothetical protein	AAT04513.1
LMOf2365_1758	7.35093	7.69914	3.12517	3.06355	6.38815	-1.22668	1.1e-05	0.000380917	gltB	glutamate synthase, large subunit	AAT04530.1
LMOf2365_1762	34.3697	39.5991	9.51959	9.73111	5.86198	-1.87876	5.95e-07	3.98e-05		amino acid ABC transporter, amino acid-binding protein	AAT04534.1
LMOf2365_1763	32.7903	30.3595	7.20995	8.8889	5.28521	-1.90364	1.56e-06	8.76e-05		amino acid ABC transporter, ATP-binding protein	AAT04535.1
LMOf2365_1764	23.2799	24.2082	6.22519	8.71563	5.0072	-1.60084	1.48e-05	0.000455585		amino acid ABC transporter, permease protein	AAT04536.1
LMOf2365_1825	1.41102	1.423	3.73229	4.24077	3.90425	1.54295	7.65e-05	0.00154642		conserved hypothetical protein	AAT04596.1
LMOf2365_1859	30.3687	32.476	14.7426	12.9306	5.63294	-1.13657	7.04e-05	0.00145332	pyrE	orotate phosphoribosyltransferase	AAT04629.1
LMOf2365_1860	31.6787	33.0685	12.1079	13.1868	5.74676	-1.2948	1.44e-05	0.000449454	pyrF	orotidine 5'-phosphate decarboxylase	AAT04630.1
LMOf2365_1864	14.9233	14.5475	4.79391	5.12403	5.143	-1.50908	9.67e-06	0.000352511	carA	carbamoyl-phosphate synthase, small subunit	AAT04634.1
LMOf2365_1865	24.9158	22.8059	5.05333	4.91402	5.72323	-2.20245	1.86e-07	1.41e-05	pyrC	dihydroorotase, multifunctional complex type	AAT04635.1
LMOf2365_1866	28.8268	35.8082	5.43147	5.2782	5.50105	-2.52692	1.34e-07	1.07e-05	pyrB	aspartate carbamoyltransferase	AAT04636.1
LMOf2365_1867	89.6845	71.1941	11.0655	9.68633	7.12814	-2.89955	1.32e-08	1.76e-06	uraA	uracil permease	AAT04637.1
LMOf2365_1868	176.317	181.316	63.8358	65.8883	7.81061	-1.4059	7.84e-07	4.89e-05		pyrimidine operon regulatory protein PyrR	AAT04638.1
LMOf2365_1912	11.3074	11.6106	4.62437	6.09956	4.96749	-1.03062	0.000429696	0.00594378		chitinase	AAT04681.1
LMOf2365_1913	63.9463	47.4904	18.0747	18.1809	7.28704	-1.54876	4.62e-06	0.000200388	pbuX	xanthine permease	AAT04682.1
LMOf2365_1914	55.3578	52.835	16.3328	16.3435	6.0242	-1.67025	1.17e-06	7.01e-05	xpt	xanthine phosphoribosyltransferase	AAT04683.1
LMOf2365_1916.5	31926	15863.8	11166.1	6575.27	14.1045	-1.32285	0.00245462	0.0235241		conserved hypothetical protein	AAT04686.1
LMOf2365_1989	1.62482	1.67074	3.46582	3.27571	3.08314	1.06965	0.00404816	0.033335		iron compound ABC transporter, iron compound-binding protein	AAT04759.1
LMOf2365_1990	7.421	7.27304	18.2856	13.2156	5.06091	1.11386	0.00054207	0.00717988		iron compound ABC transporter, ATP-binding protein	AAT04760.1
LMOf2365_2016	11.721	12.2767	83.5699	82.2858	7.27762	2.84396	1.73e-09	3.48e-07	pyn	pyrimidine-nucleoside phosphorylase	AAT04786.1
LMOf2365_2017	24.4455	24.1291	125.497	117.569	7.69643	2.37764	8.25e-09	1.22e-06		transcriptional regulator, LacI family	AAT04787.1
LMOf2365_2018	39.9259	32.7883	251.461	245.021	7.91022	2.83337	3.09e-09	5.42e-07	deoC	deoxyribose-phosphate aldolase	AAT04788.1
LMOf2365_2029	12.1582	12.4931	177.629	174.32	7.45356	3.89092	1.03e-10	5.79e-08		oxidoreductase, aldo/keto reductase family	AAT04799.1
LMOf2365_2120	3.4277	4.49382	9.334	8.77159	3.74348	1.24925	0.000665089	0.00845055		transcriptional regulator, TetR family	AAT04889.1
LMOf2365_2133	195.125	129.104	51.4088	49.4364	8.22871	-1.59935	8.29e-06	0.000314734		pyridoxine biosynthesis protein	AAT04902.1
LMOf2365_2134	153.868	109.294	46.9578	42.0137	7.34482	-1.49516	1.24e-05	0.000410959		glutamine amidotransferase, SNO family	AAT04903.1
LMOf2365_2147	153.457	140.183	3.88458	2.35715	5.94025	-5.57352	6.46e-10	2.01e-07		ABC transporter, ATP-binding protein	AAT04916.1
LMOf2365_2148	125.45	101.431	2.66804	2.14087	6.91448	-5.51794	1.24e-10	5.81e-08		ABC transporter, permease protein	AAT04917.1
LMOf2365_2150	20.6572	17.0329	5.97012	4.6308	4.12356	-1.7953	3.88e-05	0.000972668		acetyltransferase, GNAT family	AAT04919.1
LMOf2365_2161	46.999	33.0976	23.6311	14.7493	6.0279	-1.05254	0.001907	0.0195238		CAAX amino terminal protease family protein	AAT04929.1
LMOf2365_2188	168.485	130.578	1.31672	1.56391	4.27127	-6.55795	1.07e-08	1.51e-06		conserved hypothetical protein	AAT04955.1
LMOf2365_2190	477.278	530.43	215.777	170.986	7.7708	-1.34132	6.02e-06	0.000244878		conserved hypothetical protein	AAT04957.1
LMOf2365_2204	0.11368	0.155248	0.60412	0.909092	1.00032	2.447	0.000607178	0.0078209	pct	propionate CoA-transferase	AAT04971.1
LMOf2365_2207	2.42218	2.71084	103.272	115.06	5.59616	5.45327	2.47e-10	8.65e-08		oxidoreductase, short-chain dehydrogenase/reductase family	AAT04974.1
LMOf2365_2209	79.0387	84.0906	11.3226	7.80297	5.19047	-3.08646	7.08e-08	6.71e-06		putative membrane protein	AAT04976.1
LMOf2365_2210	0.598267	0.750059	1.16504	1.40728	4.0129	1.00083	0.00202794	0.0204103		cell wall surface anchor family protein	AAT04977.1
LMOf2365_2212	1.1593	1.0104	2.76888	2.97619	4.52972	1.4579	4.29e-05	0.00102954		cell wall surface anchor family protein	AAT04979.1
LMOf2365_2216	1.36416	1.34134	3.18407	4.23897	3.07616	1.50396	0.000567953	0.00741773		iron compound ABC transporter, permease protein	AAT04983.1
LMOf2365_2217	2.83613	2.59151	6.12546	8.34169	3.86889	1.46455	0.000226441	0.00359236		iron compound ABC transporter, iron compound-binding protein	AAT04984.1
LMOf2365_2219	5.81561	4.70645	12.4789	13.6487	4.29713	1.36881	0.000128527	0.00226983		conserved hypothetical protein	AAT04986.1
LMOf2365_2243	7.30713	7.98323	93.3268	66.5442	5.00495	3.39954	1.73e-07	1.35e-05		conserved hypothetical protein	AAT05010.1
LMOf2365_2246	169.261	237.813	75.9465	79.9185	7.8947	-1.30626	1.32e-05	0.000432037		conserved hypothetical protein	AAT05013.1
LMOf2365_2305	2.74986	2.56401	132.143	136.623	7.08467	5.71002	1.08e-11	1.51e-08		PTS system, fructose-specific, IIABC component	AAT05071.1
LMOf2365_2306	0.389759	0.266139	58.9702	72.0892	4.05518	7.6062	3.34e-09	5.51e-07	fruB	1-phosphofructokinase	AAT05072.1
LMOf2365_2307	0.896755	0.914414	74.3054	88.5146	4.63128	6.49697	1.22e-09	2.64e-07		transcriptional regulator, DeoR family	AAT05073.1
LMOf2365_2310	5.38034	6.25566	15.1834	16.5113	5.04875	1.50557	1.24e-05	0.000410959		indigoidine synthase A-like protein	AAT05076.1
LMOf2365_2311	3.41953	3.60407	12.0226	11.4715	4.76717	1.78846	4.64e-06	0.000200388		carbohydrate kinase, PfkB family	AAT05077.1
LMOf2365_2313	57.6069	46.766	132.619	100.198	8.59408	1.21047	4.28e-05	0.00102954		monooxygenase, NtaA/SnaA/SoxA/DszA family	AAT05079.1
LMOf2365_2314	31.1916	39.788	77.372	85.83	5.75771	1.26979	3.02e-05	0.000785258		glutaredoxin family protein	AAT05080.1
LMOf2365_2316	46.9217	44.5164	87.6821	88.299	7.54557	1.00015	2.4e-05	0.000667312		amino acid ABC transporter, ATP-binding protein	AAT05082.1
LMOf2365_2320	30.1791	23.9043	49.2666	63.4382	6.29746	1.11817	0.000121975	0.00217705		acetyltransferase, GNAT family	AAT05086.1
LMOf2365_2321	14.5935	17.6552	36.5986	37.9027	5.65813	1.27053	2.49e-05	0.000679277		FMN reductase, NADPH-dependent	AAT05087.1
LMOf2365_2330	18.2074	16.9418	75.4169	63.3548	8.51693	2.03638	6.92e-08	6.71e-06		putative membrane protein	AAT05096.1
LMOf2365_2331	11.2782	10.651	46.1313	49.8781	5.35351	2.18201	2.69e-07	1.99e-05		Rrf2 family protein	AAT05097.1
LMOf2365_2333	507.447	404.98	39.2994	29.0484	9.47618	-3.69968	1.89e-09	3.54e-07		amino acid antiporter	AAT05099.1
LMOf2365_2334	845.322	649.913	75.174	52.2913	10.1491	-3.51209	7.97e-09	1.22e-06	gadB	glutamate decarboxylase beta	AAT05100.1
LMOf2365_2357	33.8007	45.7049	88.2252	92.7447	7.06403	1.26077	1.4e-05	0.00044616		putative Na+/H+ antiporter component G	AAT05123.1
LMOf2365_2405	47.3898	57.0292	22.8126	25.4066	7.5516	-1.05025	2.72e-05	0.000733461	gadG	glutamate decarboxylase gamma	AAT05171.1
LMOf2365_2411	49.6241	52.6338	1.48131	1.56391	3.54343	-4.94812	3.01e-08	3.25e-06		conserved hypothetical protein	AAT05177.1
LMOf2365_2440	21.1458	25.9774	8.77446	6.98599	6.20147	-1.53729	7.82e-06	0.000301697		chitin-binding protein/carbohydrate-binding protein	AAT05205.1
LMOf2365_2460	24.1303	25.078	8.02229	7.06889	6.02243	-1.65824	1.59e-06	8.76e-05		conserved hypothetical protein	AAT05225.1
LMOf2365_2471	0.378693	0.206866	0.710281	1.38441	1.00413	1.8358	0.00681807	0.0483463		phosphate ABC transporter, permease protein	AAT05236.1
LMOf2365_2540	25.98	24.4689	1.68029	1.02346	2.192	-4.12613	1.95e-06	0.000103193		conserved hypothetical protein	AAT05305.1
LMOf2365_2541	15.9783	20.9481	0.347468	1.26984	2.19316	-4.45875	5.23e-06	0.000216777		conserved hypothetical protein	AAT05306.1
LMOf2365_2560	7.04722	6.83642	250.797	303.741	7.93763	5.36372	1.07e-11	1.51e-08	lmrB-2	lincomycin resistance protein LmrB	AAT05325.1
LMOf2365_2561	4.15699	4.43085	10.9664	16.9112	4.68566	1.74005	3.81e-05	0.000962896		transcriptional regulator, TetR family	AAT05326.1
LMOf2365_2565	11.7827	11.2565	225.225	237.538	7.37692	4.38048	4.33e-11	4.05e-08	morA	morphine 6-dehydrogenase	AAT05330.1
LMOf2365_2566	9.36526	11.627	240.063	285.374	6.38696	4.70208	2.16e-10	8.65e-08		transcriptional regulator, MerR family	AAT05331.1
LMOf2365_2661	4.59852	3.62979	1.01795	1.10599	4.01753	-1.87567	2.84e-05	0.000752143	kdpB	K+-transporting ATPase, B subunit	AAT05426.1
LMOf2365_2662	1.41513	0.875132	0.10016	0.317235	1.58184	-2.40211	0.00122438	0.0139192	kdpA	K+-transporting ATPase, A subunit	AAT05427.1
LMOf2365_2664	30.4933	21.8839	11.2752	8.4928	6.29666	-1.36264	9.07e-05	0.00173234		PTS system, beta-glucoside-specific, IIC component	AAT05429.1
LMOf2365_2665	43.68	50.8056	15.7909	16.7016	4.98839	-1.47234	1.9e-05	0.000543639		PTS system, beta-glucoside-specific, IIA component	AAT05430.1
LMOf2365_2715	14.1172	14.8842	40.6126	40.782	5.38936	1.54146	4.97e-06	0.00021162		transcriptional regulator, MerR family	AAT05480.1
LMOf2365_2716	16.7842	17.73	43.6419	47.5429	5.42491	1.45732	7.84e-06	0.000301697		conserved hypothetical protein	AAT05481.1
LMOf2365_2762	0.874119	0.689721	1.85204	1.50902	3.0128	1.12523	0.00489276	0.0379961		PTS system, beta-glucoside-specific, IIABC component	AAT05527.1
LMOf2365_2849	14.1516	2.99456	327.009	72.8646	7.50087	4.63609	8.34e-05	0.00163755	rrsA	16S ribosomal RNA
LMOf2365_2850	11.8684	3.42197	252.075	58.6693	8.26864	4.32498	4.7e-05	0.00108241	rrlA	23S ribosomal RNA
LMOf2365_2851	73.3469	211.993	4748.23	3955.75	8.33195	5.18755	2.22e-08	2.49e-06	rrfA	5S ribosomal RNA
LMOf2365_2857	335.011	188.723	80.5074	117.209	5.6681	-1.29649	0.00106724	0.0124867		tRNA-Leu
LMOf2365_2861	10.6957	1.04159	265.467	61.5102	6.88647	5.29751	0.000142833	0.00246058	rrsB	16S ribosomal RNA
LMOf2365_2862	7.35443	1.92905	145.178	38.2943	7.53727	4.37485	4.64e-05	0.00107618	rrlB	23S ribosomal RNA
LMOf2365_2863	10.4781	20.3513	369.28	295.094	4.93704	4.53568	3.91e-08	4.07e-06	rrfB	5S ribosomal RNA
LMOf2365_2887	164.252	372.191	97.366	76.17	5.35297	-1.47469	0.00161933	0.0170302		tRNA-Met
LMOf2365_2900	674.481	2180.14	49146.3	37402.1	11.6248	5.20497	3.27e-07	2.29e-05	rrfC	5S ribosomal RNA
LMOf2365_2901	22.831	7.44781	740.041	229.542	9.66493	5.05497	2.36e-06	0.000119474	rrlC	23S ribosomal RNA
LMOf2365_2902	20.6167	4.58949	671.975	180.392	8.37646	5.22392	1.08e-05	0.000380917	rrsC	16S ribosomal RNA
LMOf2365_2904	63.2568	67.4138	2382.61	1126.11	7.16447	4.71661	7.43e-08	6.73e-06	rrfD	5S ribosomal RNA
LMOf2365_2905	57.6686	19.5086	2230.05	619.417	11.102	5.21308	2.57e-06	0.000126657	rrlD	23S ribosomal RNA
LMOf2365_2906	19.9911	3.25496	672.757	179.057	8.23969	5.48484	1.67e-05	0.000493483	rrsD	16S ribosomal RNA
LMOf2365_2922	55.3589	37.8838	353.713	401.421	5.20339	3.08515	7.17e-08	6.71e-06		tRNA-Met
LMOf2365_2927	69.4661	108.117	2769.84	2710.11	7.73911	5.0414	9.98e-11	5.79e-08	rrfE	5S ribosomal RNA
LMOf2365_2928	16.1368	4.10972	393.318	106.632	8.82121	4.72191	1.63e-05	0.000485626	rrlE	23S ribosomal RNA
LMOf2365_2931	68.8515	15.103	2584.26	708.47	10.2191	5.4654	7.8e-06	0.000301697	rrsE	16S ribosomal RNA
LMOf2365_2936	51.2264	113.204	3450.17	2025.93	7.62044	5.18933	2.03e-08	2.37e-06	rrfF	5S ribosomal RNA
LMOf2365_2937	20.9885	5.46844	586.665	149.066	9.28385	4.8607	1.41e-05	0.00044616	rrlF	23S ribosomal RNA
LMOf2365_2940	8.75912	0.846289	188.837	44.3287	6.49997	5.08509	0.000238971	0.00374877	rrsF	16S ribosomal RNA

## Sheet: TableS3
Table S3 490 DEGs from RNA-Seq analysis (olive_24h vs. BHI_24h_DEG)
	BHI_24h_1	BHI_24h_2	BHI_24h_3	olive_24h_1	olive_24h_2	olive_24h_3	AveExpr	log2FC	P.Value	adj.P.Val	Gene	Product	Protein_ID
LMOf2365_0004	271.071	335.897	216.795	138.921	126.231	65.1263	3.97903	-1.42797	0.00161575	0.0138324		conserved hypothetical protein	AAT02794.1
LMOf2365_0007	46.675	37.0285	42.5924	86.9893	93.9814	90.994	6.01565	1.08751	0.000275837	0.00389221	gyrA	DNA gyrase, A subunit	AAT02797.1
LMOf2365_0017	121.571	114.735	92.5994	512.971	307.176	312.771	7.35461	1.72338	8.95e-06	0.000359204	qoxB	quinol oxidase AA3, subunit I	AAT02806.1
LMOf2365_0018	185.314	116.178	123.579	577.841	473.16	423.268	6.04614	1.7794	9.22e-06	0.000361334	qoxC	quinol oxidase AA3, subunit III	AAT02807.1
LMOf2365_0019	264.121	197.893	199.589	1358.34	629.597	582.519	5.84928	1.80099	0.000138963	0.00228192	qoxD	quinol oxidase AA3, subunit IV	AAT02808.1
LMOf2365_0021	14.5263	14.5118	3.19642	30.1093	47.0457	41.1694	3.5334	1.97285	0.00158383	0.0136286		glycosyl hydrolase, family 1	AAT02810.1
LMOf2365_0030	2.42995	6.37226	2.40613	31.2993	32.6898	34.7853	3.17405	3.00632	3.1e-05	0.000853425		PTS system, beta-glucoside-specific, IIABC component	AAT02819.1
LMOf2365_0048	0	5.52282	0	13.0958	13.2217	11.5112	1.04954	2.62554	0.00158617	0.0136286	arcC	carbamate kinase	AAT02836.1
LMOf2365_0058	1391.74	1269.45	1767.56	201.572	312.048	275.616	5.29578	-2.45301	7.31e-07	6.42e-05		putative accessory gene regulator protein D	AAT02846.1
LMOf2365_0059	351.823	380.018	343.068	55.5257	88.0933	92.0361	6.47559	-2.2068	5.9e-07	5.34e-05	agrC	accessory gene regulator protein C	AAT02847.1
LMOf2365_0060	327.019	228.368	267.224	87.4309	58.373	69.4144	5.39386	-1.97578	3.53e-06	0.000199657	agrA	accessory gene regulator protein A	AAT02848.1
LMOf2365_0063	87.244	78.1849	79.6129	303.923	179.504	152.274	6.17325	1.26286	0.000505959	0.00596946	dnaB	replicative DNA helicase	AAT02851.1
LMOf2365_0067	0	11.797	15.5907	41.9599	60.0146	90.1578	1.64385	2.65061	0.00152059	0.0133432		conserved hypothetical protein	AAT02855.1
LMOf2365_0093	24.1784	23.0563	19.5883	91.7699	49.283	43.4794	4.00366	1.25687	0.00564701	0.0343965	ada	Ada regulatory protein	AAT02881.1
LMOf2365_0095	222.505	235.571	203.559	953.898	463.096	536.322	7.19117	1.45751	0.000104799	0.0018625		D-isomer specific 2-hydroxyacid dehydrogenase family protein	AAT02883.1
LMOf2365_0100	0	9.39927	12.4219	33.4315	81.5694	58.7725	1.72234	2.84143	0.00115129	0.0110612		transcriptional regulator, MerR family	AAT02888.1
LMOf2365_0101	4.70433	8.81182	0	56.4157	62.2318	82.0366	2.73867	4.03485	3.67e-05	0.00096164		oxidoreductase, aldo/keto reductase family	AAT02889.1
LMOf2365_0113	1820.96	1642.61	1345.21	459.735	632.84	588.699	8.55018	-1.53984	1.05e-05	0.000383121	manL	PTS system, mannose-specific, IIAB component	AAT02901.1
LMOf2365_0117	164.853	158.101	117.53	35.1459	62.0966	89.2471	3.77609	-1.24589	0.00485508	0.030914		conserved hypothetical protein	AAT02905.1
LMOf2365_0122	31.1093	18.6469	0	0	0	0	-0.412167	-2.86728	0.00626375	0.0368734		conserved hypothetical protein	AAT02910.1
LMOf2365_0132	89.5503	46.4509	81.8512	18.3575	12.3559	32.2724	2.46159	-1.75375	0.00478645	0.0306857		putative prophage LambdaLm01, repressor protein	AAT02920.1
LMOf2365_0151	39.5646	37.0548	58.765	307.527	221.773	200.806	3.38986	2.27835	0.000150392	0.00242702		conserved hypothetical protein	AAT02939.1
LMOf2365_0152	149.325	161.607	156.075	471.636	598.931	539.801	5.0731	1.735	2.27e-05	0.000685888		acetyltransferase, GNAT family	AAT02940.1
LMOf2365_0167	37.7369	25.1328	38.7508	327.774	129.111	129.505	5.72392	2.35614	4.77e-05	0.00112651		bacterial extracellular solute-binding protein, family 5	AAT02954.1
LMOf2365_0168	22.1134	40.5007	75.4213	8.73052	4.40722	7.67412	2.77583	-2.58548	0.000679206	0.00744193		zinc ABC transporter, zinc-binding protein	AAT02955.1
LMOf2365_0178	16.6513	20.7934	24.732	59.1665	60.9797	44.7841	3.57661	1.31802	0.00348935	0.0246184		conserved hypothetical protein	AAT02965.1
LMOf2365_0183	32.4847	12.1696	32.1661	0	0	4.2275	0.19073	-2.94702	0.00119167	0.0112289		transition state regulatory protein AbrB	AAT02970.1
LMOf2365_0199	15.6387	17.576	18.0663	0	5.84403	8.14079	1.65213	-2.12479	0.00915299	0.0482206	ksgA	dimethyladenosine transferase	AAT02986.1
LMOf2365_0200	3714.02	3091.92	2407.31	1649.61	1484.44	1419.65	7.83357	-1.02378	0.000325437	0.004346		conserved hypothetical protein	AAT02987.1
LMOf2365_0201	65.6046	62.9176	46.7721	13.9866	30.5957	25.9545	3.75261	-1.28656	0.0033821	0.0244766	ispE	4-(cytidine 5'-diphospho)-2-C-methyl-D-erythritol kinase activity	AAT02988.1
LMOf2365_0206	5.74325	8.60628	1.89564	32.3116	15.4526	20.9277	2.48525	1.86216	0.0065916	0.0384807		ABC transporter, permease protein	AAT02993.1
LMOf2365_0213	280.946	423.18	371.883	65.9484	129.901	134.881	6.98602	-1.74361	4.98e-05	0.00116542	hly	listeriolysin O	AAT03000.1
LMOf2365_0214	7.54903	7.91857	10.465	0	3.38519	2.3578	1.40627	-2.26906	0.00551011	0.0337127	mpl	zinc metallopeptidase	AAT03001.1
LMOf2365_0222	1995.54	1717.49	1594	550.254	700.25	664.205	8.09034	-1.49178	6.9e-06	0.00031721		ribosomal 5S rRNA E-loop binding protein Ctc/L25/TL5	AAT03009.1
LMOf2365_0224	99.0174	49.4593	40.8527	10.9949	16.6508	15.0336	2.81854	-1.94493	0.00137578	0.0123425	pth	peptidyl-tRNA hydrolase	AAT03011.1
LMOf2365_0228	167.46	165.799	100.675	26.5638	56.3201	15.5664	3.40563	-2.21867	0.000415843	0.00529973		putative cell division protein DivIC	AAT03015.1
LMOf2365_0229	167.251	185.948	128.215	67.0968	79.8384	67.4034	4.26126	-1.16564	0.00158709	0.0136286		RNA-binding protein	AAT03016.1
LMOf2365_0236	106.191	120.158	96.5661	411.978	175.899	168.09	6.1211	1.03472	0.00725601	0.0414967	folP	dihydropteroate synthase	AAT03023.1
LMOf2365_0241	55.4681	56.6721	24.9655	4.47938	6.78366	5.24983	1.75818	-2.73868	0.000459026	0.00560411	ctsR	transcriptional regulator CtsR	AAT03028.1
LMOf2365_0242	31.2172	43.4377	75.0697	0	19.9981	13.9287	2.13024	-2.34037	0.00759536	0.0430864		UVR domain protein	AAT03029.1
LMOf2365_0249	29.7941	24.6731	17.0801	61.2911	58.3643	62.0376	4.54162	1.31597	0.000604122	0.0067855	gltX	glutamyl-tRNA synthetase	AAT03036.1
LMOf2365_0251	19.6147	42.8643	24.2779	71.1482	52.0416	78.2803	4.66101	1.17122	0.00393062	0.0264681	cysS	cysteinyl-tRNA synthetase	AAT03038.1
LMOf2365_0256	262.314	254.344	320.857	123.362	62.274	136.548	3.42836	-1.49149	0.00193815	0.0158669	rpmG-1	ribosomal protein L33	AAT03043.1
LMOf2365_0257	192.878	231.222	127.324	0	86.4916	46.8548	2.45333	-2.43485	0.00560758	0.0342306	secE	preprotein translocase, SecE subunit	AAT03044.1
LMOf2365_0260	260.792	268.674	166.777	91.7012	70.6551	90.5041	4.62009	-1.47978	0.000226707	0.00329842	rplK	ribosomal protein L11	AAT03047.1
LMOf2365_0261	124.113	196.036	189.325	56.6155	94.7648	76.8302	5.00273	-1.14155	0.00206009	0.0166183	rplA	ribosomal protein L1	AAT03048.1
LMOf2365_0268	13.8388	3.88826	1.71288	29.1963	19.3927	24.3128	2.6861	2.09415	0.00288699	0.0219693		sugar ABC transporter, permease protein	AAT03055.1
LMOf2365_0271	3.20794	3.60533	4.76473	11.3987	11.5082	20.0389	2.26347	1.66261	0.00835316	0.0460082	gtfA	sucrose phosphorylase	AAT03058.1
LMOf2365_0273	220.432	346.833	218.27	1135.72	652.394	619.63	4.3004	1.45139	0.00147624	0.0130766		hypothetical protein	AAT03060.1
LMOf2365_0275	154.687	150.044	156.984	385.436	404.971	414.643	8.53188	1.35053	1.2e-05	0.000409905	rpoC	DNA-directed RNA polymerase, beta' subunit	AAT03062.1
LMOf2365_0277	80.7947	75.9662	86.2771	189.983	202.465	193.796	6.25148	1.24275	5.92e-05	0.00127094		glycosyl hydrolase, family 1	AAT03064.1
LMOf2365_0286	94.0278	97.5468	138.465	267.713	292.99	313.759	6.14417	1.40001	5.55e-05	0.00123704		glyoxalase family protein	AAT03073.1
LMOf2365_0287	160.125	119.974	190.986	261.854	491.207	373.196	5.96684	1.23461	0.00115766	0.0110612		phosphoglycerate mutase family protein	AAT03074.1
LMOf2365_0290	95.9774	82.9744	58.4838	242.658	215.195	163.335	5.04427	1.33134	0.000500331	0.00595309		conserved hypothetical protein	AAT03077.1
LMOf2365_0291	99.8615	56.7194	81.3386	171.694	130.731	173.557	6.03891	1.00507	0.00164693	0.0140565		glycosyl hydrolase, family 1	AAT03078.1
LMOf2365_0293	110.216	86.0201	86.3985	24.4766	43.2458	21.5149	3.47414	-1.6501	0.000781638	0.00831379		acetyltransferase, GNAT family	AAT03080.1
LMOf2365_0294	209.46	196.173	169.381	117.842	73.5766	72.69	5.14346	-1.21712	0.000434611	0.00537615		conserved hypothetical protein	AAT03081.1
LMOf2365_0296	19.7101	21.0969	22.305	2.50126	5.05061	8.79443	1.95661	-1.89411	0.00368344	0.0253515		hydrolase, haloacid dehalogenase-like family	AAT03083.1
LMOf2365_0299	16.1404	8.06214	8.52379	40.1458	43.9093	42.0096	4.24919	1.97014	6.31e-05	0.00129043	nrdD	anaerobic ribonucleoside-triphosphate reductase	AAT03086.1
LMOf2365_0300	8.38598	3.14161	12.4556	208.584	154.181	174.614	3.18822	4.30744	2.33e-06	0.000152241	nrdG	anaerobic ribonucleoside-triphosphate reductase activating protein	AAT03087.1
LMOf2365_0305	5.63146	4.21938	11.1525	0	0	0	-0.214763	-3.21539	0.000376845	0.00489608	metQ	D-methionine ABC transporter, D-methionine-binding protein	AAT03092.1
LMOf2365_0308	11.3643	6.62257	7.50191	0	1.69869	1.97191	1.3946	-2.69499	0.00124915	0.0115527		sensory box histidine kinase	AAT03095.1
LMOf2365_0315	5.35771	18.0642	23.8733	0	1.20127	0	0.550065	-3.74234	0.000168309	0.00259677		transcriptional regulator, LysR family	AAT03102.1
LMOf2365_0317	47.0875	48.8497	82.4917	289.583	123.443	113.13	4.68211	1.37266	0.0050626	0.0318027		putative membrane protein	AAT03104.1
LMOf2365_0335	5.75754	2.15692	5.70108	17.9008	18.0729	19.4812	1.77437	1.8092	0.00597992	0.035803	thiD-1	phosphomethylpyrimidine kinase	AAT03121.1
LMOf2365_0340	70.6727	167.68	46.6531	20.9266	29.0506	27.5917	2.97286	-1.68347	0.0067736	0.0392171		conserved hypothetical protein	AAT03126.1
LMOf2365_0343	17.9421	24.9658	22.8422	9.10759	3.44817	10.6741	2.31202	-1.67192	0.00690398	0.0398078		putative transcriptional activator	AAT03129.1
LMOf2365_0369	81.2116	152.12	134.025	24.0472	42.4871	35.2291	3.20834	-1.76326	0.00103063	0.0100836		conserved hypothetical protein	AAT03155.1
LMOf2365_0370	241.097	236.842	222.817	33.3154	67.2713	69.7243	4.35364	-2.02126	2.81e-05	0.000805905		conserved hypothetical protein	AAT03156.1
LMOf2365_0371	232.678	165.159	230.396	21.757	60.4069	63.748	3.94006	-2.06003	0.000151856	0.00243186		conserved hypothetical protein	AAT03157.1
LMOf2365_0376	4.56515	4.56059	7.53397	32.4424	36.1661	23.764	3.10354	2.32908	0.000280779	0.00390311		fumarate reductase, flavoprotein subunit	AAT03162.1
LMOf2365_0388	0	0	0	5.69934	9.35045	6.67962	0.484986	3.41636	4.2e-05	0.00103564		glycosyl hydrolase, family 1	AAT03173.1
LMOf2365_0391	154.302	195.649	199.801	105.438	90.4836	30.8932	3.20912	-1.50295	0.00567298	0.0344799		conserved hypothetical protein	AAT03176.1
LMOf2365_0396	0	4.21938	5.57624	35.0177	12.6265	27.849	1.67953	2.56868	0.00317926	0.0234011		putative iolB protein	AAT03181.1
LMOf2365_0398	13.2603	6.32248	5.96832	55.6843	42.7053	44.5538	3.99575	2.46795	2.39e-05	0.000706064		thiamine-pyrophosphate-requiring enzyme	AAT03183.1
LMOf2365_0419	9.58398	21.5424	23.725	4.25681	6.44658	0	0.795293	-2.34975	0.00913154	0.0481981		conserved hypothetical protein	AAT03204.1
LMOf2365_0421	183.651	224.507	228.835	10.9281	18.9139	24.2431	6.0442	-3.56276	1.87e-08	5.28e-06		glycosyl hydrolase, family 38	AAT03205.1
LMOf2365_0422	93.2989	113.819	98.3061	7.43786	8.04573	11.8304	4.61947	-3.4571	6.31e-08	9.85e-06		PRD/PTS system IIA 2 domain protein	AAT03206.1
LMOf2365_0428	158.679	131.19	140.869	539.528	306.708	273.438	5.31591	1.25066	0.00116994	0.0110612		conserved hypothetical protein	AAT03212.1
LMOf2365_0470	385.755	459.044	516.786	665.189	1862.11	1842.69	5.03977	1.55474	0.00319181	0.0234011		hypothetical protein	AAT03254.1
LMOf2365_0474	10.9434	28.6978	18.9632	87.491	121.456	123.902	4.01835	2.45545	5.15e-05	0.00117636		putative ytfG protein	AAT03257.1
LMOf2365_0487	26.8564	21.9515	7.25264	4.33763	2.18966	2.54185	1.6397	-2.36646	0.00323451	0.0236523		magnesium chelatase, subunit ChII family protein	AAT03270.1
LMOf2365_0491	0	0	0	7.95372	4.68427	7.76813	0.482882	3.31377	6.24e-05	0.00129043		hydantoinase/oxoprolinase family protein	AAT03274.1
LMOf2365_0499	0	0	0	15.401	38.8727	31.5875	0.25313	2.99665	0.000278574	0.00390007		putative transposase OrfA, IS3 family	AAT03282.1
LMOf2365_0506	6.42925	33.7199	12.7324	0	0	0	-0.214763	-3.29189	0.000542798	0.00627233		conserved hypothetical protein	AAT03289.1
LMOf2365_0508	16.3283	15.2925	22.9049	184.935	241.017	215.326	5.46082	3.51967	4.07e-08	7.61e-06		putative antigen	AAT03291.1
LMOf2365_0516	338.382	182.544	268.051	1382.72	540.193	690.491	5.01578	1.58544	0.00125489	0.0115532	rpmF-1	ribosomal protein L32	AAT03298.1
LMOf2365_0526	390.899	508.689	366.694	685.346	1397.71	1365.48	5.98178	1.36069	0.000976422	0.0096542		conserved hypothetical protein	AAT03308.1
LMOf2365_0560	40.6058	40.5653	24.1246	62.5228	97.1134	88.7774	4.25081	1.2101	0.00357428	0.0249152		conserved hypothetical protein	AAT03342.1
LMOf2365_0565	164.449	106.173	116.064	331.017	424.417	433.486	6.93345	1.61244	1.39e-05	0.000458305		glycosyl hydrolase, family 4	AAT03347.1
LMOf2365_0569	306.278	367.457	374.295	134.314	176.46	194.752	6.89376	-1.07513	0.000353248	0.00461358		putative penicillin-binding protein	AAT03351.1
LMOf2365_0572	9.38007	3.51401	2.32202	0	0	0	-0.33759	-2.98681	0.000967546	0.00960024	srlE	PTS system, glucitol/sorbitol-specific, IIBC component	AAT03354.1
LMOf2365_0584	165.883	175.879	185.95	841.043	423.16	399.983	7.53318	1.55196	8.13e-05	0.00155237		proton-dependent oligopeptide transporter	AAT03366.1
LMOf2365_0603	129.415	123.07	101.859	254.978	296.118	291.925	6.71249	1.22312	6.98e-05	0.00138082		glycosyl hydrolase, family 1	AAT03385.1
LMOf2365_0604	158.747	97.532	88.0266	259.472	358.78	388.39	5.85915	1.55567	0.000106718	0.00188468		transcriptional regulator, GntR family	AAT03386.1
LMOf2365_0606	226.915	204.02	134.814	1213.91	524.603	580.106	6.11534	1.89499	8.81e-05	0.00164568		putative membrane protein	AAT03388.1
LMOf2365_0611	133.965	235.818	210.964	65.9538	99.1578	64.6948	6.14347	-1.33386	0.000425816	0.00533791	iap	protein P60	AAT03393.1
LMOf2365_0616	6.57004	4.92261	6.50561	46.6902	21.0442	21.4975	3.76207	2.06355	0.0006354	0.00710838		conserved hypothetical protein	AAT03398.1
LMOf2365_0622	83.4065	55.7968	47.1935	18.5229	8.01467	9.30376	3.12585	-2.47868	8.69e-05	0.00163829		formate/nitrite transporter family protein	AAT03404.1
LMOf2365_0637	67.4753	67.726	84.4626	436.54	214.088	216.712	6.72969	1.86717	2.39e-05	0.000706064		ABC transporter, ATP-binding/permease protein	AAT03419.1
LMOf2365_0641	5.1434	0	5.09297	22.8449	25.3709	45.516	1.19664	2.71043	0.00116079	0.0110612		transcriptional regulator, MarR family	AAT03423.1
LMOf2365_0642	14.7422	12.8866	17.0306	72.0268	68.3119	67.788	3.69753	2.12866	5.75e-05	0.00125149		alcohol dehydrogenase, zinc-dependent	AAT03424.1
LMOf2365_0647	74.9236	60.6882	44.1123	14.3905	25.4254	13.7033	3.9389	-1.7234	0.000378365	0.00489608		protein kinase domain protein	AAT03429.1
LMOf2365_0651	124.437	49.7252	24.6434	14.7386	11.1602	8.63682	1.69964	-2.11833	0.00785335	0.043952		conserved hypothetical protein	AAT03433.1
LMOf2365_0667	17.2212	30.9672	10.2314	0	0	3.58582	0.688369	-3.56089	0.000309382	0.00419684		conserved hypothetical protein	AAT03449.1
LMOf2365_0672	63.9849	76.5209	52.3918	275.45	128.565	120.42	6.3074	1.28623	0.00133404	0.0121229	cadA	cadmium-translocating P-type ATPase	AAT03453.1
LMOf2365_0673	88.8983	88.0167	75.4513	318.7	177.966	147.093	5.30933	1.19503	0.00224668	0.017821		putative membrane protein	AAT03454.1
LMOf2365_0679	128.991	156.823	113.266	17.2958	45.8378	46.8759	4.72821	-1.8802	0.000136649	0.00225712		magnesium transporter, CorA family	AAT03460.1
LMOf2365_0680	75.709	102.645	167.782	16.0128	42.0333	33.7805	3.92623	-1.80913	0.000873122	0.00894791		transcriptional regulator, GntR family	AAT03461.1
LMOf2365_0694	24.3334	19.3043	21.2601	52.1321	56.4843	46.1966	4.49983	1.21287	0.000964141	0.00960024		cell wall surface anchor family protein	AAT03476.1
LMOf2365_0697	37.3742	42.004	21.1473	4.74288	16.7596	6.94831	2.65145	-1.7972	0.00436406	0.0287678		Cof-like hydrolase	AAT03479.1
LMOf2365_0723	0	0	0	16.1258	6.10529	7.08727	-0.0529538	2.20722	0.00444022	0.0290662		conserved hypothetical protein	AAT03504.1
LMOf2365_0757	339.322	280.999	251.112	120.57	142.551	126.433	5.70078	-1.16227	0.000224663	0.0032857		fibronectin-binding protein	AAT03538.1
LMOf2365_0776	22.1222	8.28753	16.4289	162.125	187.244	146.826	4.1389	3.42913	2.17e-06	0.000148824		hydrolase, alpha/beta fold family	AAT03557.1
LMOf2365_0782	12.9884	17.5168	18.0054	110.763	114.157	93.3038	3.97547	2.59562	9.37e-06	0.000361334		conserved hypothetical protein	AAT03563.1
LMOf2365_0783	38.5755	59.612	50.1339	190.612	167.578	185.746	5.23555	1.82333	1.25e-05	0.000418617		glyoxalase family protein	AAT03564.1
LMOf2365_0784	76.0109	74.0366	63.9757	229.574	289.726	332.369	5.17011	1.93574	1.22e-05	0.000412144		conserved hypothetical protein	AAT03565.1
LMOf2365_0785	11.1813	16.7552	18.4528	115.88	95.2662	157.153	3.53481	2.81479	3.84e-05	0.000989328		conserved hypothetical protein	AAT03566.1
LMOf2365_0789	79.9174	69.0903	54.7849	32.7655	22.0536	24.0007	3.7347	-1.42586	0.000835288	0.00865494		conserved hypothetical protein	AAT03570.1
LMOf2365_0803	67.234	80.6003	83.2184	240.394	155.27	115.496	5.99703	1.03051	0.00311094	0.0231098		amino acid permease family protein	AAT03583.1
LMOf2365_0804	25.0728	31.3097	26.8958	183.749	170.524	169.4	6.99449	2.61428	2.19e-08	5.59e-06		BadF/BadG/BcrA/BcrD ATPase family	AAT03584.1
LMOf2365_0813	274.605	284.129	198.539	677.602	848.302	923.481	6.62765	1.66157	1.08e-05	0.000389685		YceI like family protein	AAT03593.1
LMOf2365_0816	66.8237	54.6194	66.1685	35.0768	23.1552	28.4607	3.76495	-1.16742	0.00292717	0.0220954		blue-light photoreceptor	AAT03596.1
LMOf2365_0817	6492.46	4854.68	4654.88	12951.9	16081.6	16013.4	10.3405	1.45698	6.38e-05	0.00129043		conserved hypothetical protein	AAT03597.1
LMOf2365_0819	32.7581	35.5466	44.7406	96.3297	80.0333	85.2617	5.60253	1.17825	0.000279172	0.00390007		Na+/H+ antiporter	AAT03599.1
LMOf2365_0829	42.4198	49.6611	36.7534	211.963	140.289	126.97	4.89874	1.77397	6.91e-05	0.00137539	scrK	fructokinase	AAT03609.1
LMOf2365_0842	47.6934	63.0606	50.0037	286.599	381.192	313.988	5.50266	2.54704	5.77e-07	5.34e-05		oxidoreductase, aldo/keto reductase family	AAT03622.1
LMOf2365_0844	7.22726	8.12256	12.5237	24.0754	27.5477	28.2163	3.11139	1.46548	0.00344757	0.0245083		hydroxymethylglutaryl-CoA reductase, degradative	AAT03624.1
LMOf2365_0845	15.5718	27.577	14.0173	49.0431	41.2621	35.3713	4.24643	1.07101	0.0069489	0.0399847		Na/Pi-cotransporter family protein	AAT03625.1
LMOf2365_0847	82.5776	83.0844	98.1214	184.436	280.37	265.285	6.8786	1.42459	5.27e-05	0.00118316		putative phosphatase	AAT03627.1
LMOf2365_0857	54.0549	55.2282	43.793	8.73052	8.81444	7.67412	2.15376	-2.463	0.000244038	0.00349678		transcriptional regulator, MarR family	AAT03637.1
LMOf2365_0867	630.067	761.106	738.48	91.3794	144.153	153.951	4.50412	-2.41674	2.47e-06	0.000157704		conserved hypothetical protein	AAT03647.1
LMOf2365_0868	134.176	118.81	105.684	32.5065	38.2888	41.2724	4.40701	-1.66015	5.11e-05	0.00117636		conserved hypothetical protein	AAT03648.1
LMOf2365_0874	61.5912	51.0049	70.6168	37.4349	26.1655	26.9991	3.68498	-1.06016	0.00661556	0.0385404		hydrolase, alpha/beta fold family	AAT03654.1
LMOf2365_0906	199.099	341.861	213.576	81.0624	96.7218	99.3234	4.14013	-1.41665	0.000817622	0.00853488		conserved hypothetical protein	AAT03686.1
LMOf2365_0922	17.9839	9.43214	7.12303	68.6943	31.4515	24.3401	3.47357	1.62705	0.00786767	0.043952	celB	PTS system, cellobiose-specific, IIC component	AAT03701.1
LMOf2365_0927	218.44	184.56	142.664	144.501	68.7765	70.1612	4.71412	-1.10839	0.00383818	0.0260329		conserved hypothetical protein	AAT03706.1
LMOf2365_0929	85.7234	77.074	129.022	201.035	187.591	214.193	5.27873	1.0574	0.0014925	0.0131791		phosphoglycerate mutase family protein	AAT03708.1
LMOf2365_0934	37.0097	46.927	33.8278	85.9843	90.6407	74.0982	4.28581	1.02462	0.00457702	0.0295455		formate/nitrite transporter family protein	AAT03713.1
LMOf2365_0935	523.807	462.208	457.742	1011.9	1044.97	1052.08	8.73906	1.07754	0.000110506	0.00193938	gabD	succinate-semialdehyde dehydrogenase	AAT03714.1
LMOf2365_0945	35.2142	33.58	31.699	96.6878	81.8261	79.9891	4.03757	1.27565	0.00121085	0.0112959		ABC transporter, ATP-binding protein	AAT03724.1
LMOf2365_0946	14.5177	24.8626	14.3753	64.4815	86.4916	114.438	4.19786	2.2111	9.06e-05	0.00166347		ABC transporter, permease protein	AAT03725.1
LMOf2365_0947	29.5315	19.3607	25.5867	242.658	158.913	176.786	4.19032	2.84639	4.71e-06	0.000236276		transcriptional regulator, TetR family	AAT03726.1
LMOf2365_0959	5.04255	0	0	17.9175	22.6122	10.4997	0.535795	2.40767	0.00344354	0.0245083		low molecular weight phosphotyrosine protein phosphatase family protein	AAT03737.1
LMOf2365_0968	0	7.53985	9.9645	0	0	0	-0.581275	-2.51079	0.00942859	0.0494869		transcriptional regulator, GntR family	AAT03746.1
LMOf2365_0973	4362	4350.24	4074.37	19813.5	8267.71	8305.13	9.37405	1.40761	0.000393638	0.0050472		putative lipoprotein	AAT03751.1
LMOf2365_0974	771.51	902.867	676.637	137.069	388.801	439.861	5.94906	-1.38283	0.00202811	0.0164119		conserved hypothetical protein	AAT03752.1
LMOf2365_0976	304.114	267.618	291.027	611.009	1036.07	1048.65	7.87393	1.55566	3.7e-05	0.00096164	nagA-1	N-acetylglucosamine-6-phosphate deacetylase	AAT03754.1
LMOf2365_0977	180.566	157.428	120.281	332.466	474.048	562.257	6.24477	1.53638	8.12e-05	0.00155237	nagB	glucosamine-6-phosphate isomerase	AAT03755.1
LMOf2365_0978	156.863	239.857	269.441	662.596	960.38	1018.2	7.01772	1.9597	7.84e-06	0.000333747		transcriptional regulator, GntR family	AAT03756.1
LMOf2365_0983	96.1226	98.5537	72.6374	137.069	225.729	244.918	5.64785	1.13027	0.00192429	0.0158381		peptidase, M48 family	AAT03761.1
LMOf2365_0986	29.6735	96.3426	44.0737	4.39324	24.3951	2.57444	2.04457	-2.63316	0.00371008	0.025438		TPR domain protein	AAT03764.1
LMOf2365_0994	206.843	271.494	249.665	79.1299	128.637	144.612	6.7158	-1.08536	0.00107765	0.0104708	dltA	D-alanine-activating enzyme/D-alanine-D-alanyl carrier protein ligase	AAT03772.1
LMOf2365_0995	346.392	283.129	171.498	27.9733	28.2422	16.3923	2.39026	-3.26511	4.71e-05	0.00112002		hypothetical protein	AAT03773.1
LMOf2365_1000	3.02553	0	2.99586	18.8134	13.5673	17.3244	1.14839	2.54477	0.00132003	0.0120738		ABC transporter, ATP-binding protein	AAT03778.1
LMOf2365_1005	20.3029	34.227	15.0779	0	2.2761	2.64219	0.715462	-3.03724	0.000334101	0.00440449		conserved hypothetical protein	AAT03783.1
LMOf2365_1015	2803.78	2716.39	1950.23	16777	10277.7	7999.59	9.63784	2.18784	3.92e-06	0.000211415		conserved hypothetical protein	AAT03792.1
LMOf2365_1022	48.727	60.8479	48.2492	28.8567	14.567	12.6825	1.97301	-1.60575	0.00897116	0.0477488		conserved hypothetical protein	AAT03799.1
LMOf2365_1023	442.102	363.72	343.346	138.609	209.912	189.525	4.8552	-1.08225	0.00146816	0.0130462	ptsH	phosphocarrier protein HPr	AAT03800.1
LMOf2365_1029	187.932	274.206	166.501	79.0784	133.064	72.0842	3.76297	-1.15773	0.00776756	0.0437101		conserved hypothetical protein	AAT03806.1
LMOf2365_1030	97.0775	130.158	106.244	31.771	45.8234	45.2146	3.68526	-1.41389	0.00100286	0.00984624		CBS domain protein	AAT03807.1
LMOf2365_1047	23.96	28.7232	30.8425	10.642	6.44658	16.2142	2.834	-1.4287	0.00651209	0.0381448		putative transcriptional regulator	AAT03824.1
LMOf2365_1069	1320.56	1258.95	1345.11	4494.69	2576.71	2498.37	8.66015	1.23196	0.000206966	0.0031078	moaB	molybdenum cofactor biosynthesis protein B	AAT03846.1
LMOf2365_1076	623.143	550.882	502.767	1511.28	1074.86	1014.33	8.87655	1.07579	0.000292318	0.0039846		dihydrolipoamide dehydrogenase	AAT03853.1
LMOf2365_1086	170.333	165.159	109.135	53.4036	44.9307	52.1574	3.0879	-1.55307	0.00146524	0.0130462		conserved hypothetical protein	AAT03863.1
LMOf2365_1095	18.8173	26.4355	18.6328	0	6.32866	6.12214	1.86444	-2.56576	0.00230327	0.0181674		glycosyl transferase, group 2 family protein	AAT03872.1
LMOf2365_1099	104.258	103.503	95.4931	39.3611	59.6091	42.0607	4.66681	-1.1119	0.00142856	0.0127752	galU	UTP-glucose-1-phosphate uridylyltransferase	AAT03876.1
LMOf2365_1100	64.8328	31.5745	28.8887	23.0368	11.6291	13.4996	2.92007	-1.40136	0.00866869	0.0469011		nucleotidyltransferase family protein	AAT03877.1
LMOf2365_1106	27.942	25.588	19.9825	4.1369	11.1378	8.08073	3.09965	-1.60124	0.00213453	0.0170762		putative nicotinate phosphoribosyltransferase	AAT03883.1
LMOf2365_1110	59.9231	48.2648	47.4684	25.2846	21.497	16.3764	4.40614	-1.3484	0.000424985	0.00533791	guaA	GMP synthase	AAT03887.1
LMOf2365_1182	72.7078	45.397	63.9954	14.3528	16.3021	12.6161	2.87066	-1.97221	0.000463128	0.00562971		putative transcription antiterminator response regulator	AAT03958.1
LMOf2365_1185	0	0	0	1.50625	2.2811	4.41332	-0.208435	2.00406	0.00859831	0.0467842	eutB	ethanolamine ammonia-lyase heavy chain	AAT03961.1
LMOf2365_1207	0	0	0	9.96142	4.02287	2.33495	-0.0251788	2.24922	0.00543073	0.0334369	cbiG	cobalamin biosynthesis protein CbiG	AAT03983.1
LMOf2365_1227	73.1868	84.5377	105.684	151.697	259.817	265.096	5.44546	1.3194	0.000845833	0.0087		RNA methyltransferase, TrmH family	AAT04003.1
LMOf2365_1229	2828.87	2628.01	2687.95	55125.9	25716.8	25785	10.3095	3.62385	1.88e-08	5.28e-06		conserved hypothetical protein	AAT04005.1
LMOf2365_1230	4.39607	3.29376	4.35296	27.3357	26.6128	36.6142	2.42086	2.61443	0.000215276	0.00319838	pheS	phenylalanyl-tRNA synthetase, alpha subunit	AAT04006.1
LMOf2365_1231	4.80393	10.798	11.4164	41.8206	43.0843	48.0134	4.30467	2.28391	2.89e-05	0.000820932	pheT	phenylalanyl-tRNA synthetase, beta subunit	AAT04007.1
LMOf2365_1233	6.10694	5.59244	5.37516	9.64427	13.6926	19.0739	3.67949	1.23242	0.00739872	0.0422269		ABC transporter, permease protein	AAT04009.1
LMOf2365_1235	53.5068	53.634	57.278	156.082	144.936	153.945	6.91593	1.43682	7.28e-06	0.000319606		membrane protein, MmpL family	AAT04011.1
LMOf2365_1238	112.356	112.244	103.837	19.9615	13.4356	23.3949	2.62418	-2.49929	9.33e-05	0.00168416		conserved hypothetical protein	AAT04014.1
LMOf2365_1239	55.4124	102.198	88.6345	18.9322	26.7598	22.1885	3.30182	-1.78501	0.000654022	0.00725886		CvpA family protein	AAT04015.1
LMOf2365_1246	52.0119	32.475	22.8897	12.8342	9.07029	13.5375	2.79383	-1.54446	0.00453705	0.0293549	murI	glutamate racemase	AAT04022.1
LMOf2365_1258	69.4359	34.6833	53.4761	771.014	930.65	949.813	5.73099	4.08488	1.11e-08	5.18e-06		phosphoglycerate mutase family protein	AAT04033.1
LMOf2365_1261	17.5343	19.7064	0	46.7281	102.217	95.8393	1.81359	2.69695	0.00176711	0.0149011		conserved hypothetical protein	AAT04036.1
LMOf2365_1264	63.3329	73.3354	53.2101	20.4581	12.0486	7.99228	3.8454	-2.39796	2.15e-05	0.000656483		putative transporter	AAT04039.1
LMOf2365_1267	19.0833	8.17039	2.69945	29.0606	39.1199	28.3825	2.5972	1.83585	0.00606736	0.0362492		putative membrane protein	AAT04042.1
LMOf2365_1271	80.1022	85.2869	73.7506	0	2.5207	4.3892	3.11728	-5.27493	1.01e-06	8.3e-05	treC-2	trehalose-6-phosphate hydrolase	AAT04046.1
LMOf2365_1272	126.247	88.7519	98.7727	4.15361	2.09677	0.811338	3.28578	-5.47198	2.13e-07	2.6e-05	treB	PTS system, trehalose-specific, IIBC component	AAT04047.1
LMOf2365_1276	5.56378	1.38956	16.5277	42.8341	20.7913	36.6857	2.8675	2.41258	0.00298872	0.0224393	proA	gamma-glutamyl phosphate reductase	AAT04051.1
LMOf2365_1290	13.3943	14.05	21.2207	2.37967	6.00636	2.78897	1.61962	-1.95705	0.00482204	0.0308435		GTPase family protein	AAT04065.1
LMOf2365_1292	5.37638	2.01413	2.66183	0	0	0	-0.601751	-2.46817	0.0031868	0.0234011		Smf family protein	AAT04067.1
LMOf2365_1293	65.6842	48.3798	55.1187	11.8675	25.4607	27.8173	4.87522	-1.37845	0.000889544	0.00908306	topA	DNA topoisomerase I	AAT04068.1
LMOf2365_1301	58.3273	31.7831	52.5048	129.533	150.989	113.169	4.82442	1.48544	0.000332784	0.00440449		aldose epimerase family protein	AAT04076.1
LMOf2365_1306	123.639	170.452	88.1475	215.269	303.83	314.081	5.16466	1.10595	0.00292212	0.0220954	luxS	autoinducer-2 production protein LuxS	AAT04081.1
LMOf2365_1307	2.5337	1.89838	2.50885	0	0.56809	0	-0.0919351	-2.42435	0.00344162	0.0245083		conserved hypothetical protein	AAT04082.1
LMOf2365_1310	850.18	901.725	945.706	1732.37	2885.94	3094.35	10.0159	1.40689	0.00015329	0.00243186	glpD	glycerol-3-phosphate dehydrogenase, aerobic	AAT04085.1
LMOf2365_1320	455.379	578.055	644.695	137.069	334.153	323.249	6.55383	-1.15073	0.00340206	0.0244948	lexA	LexA repressor	AAT04095.1
LMOf2365_1338	182.986	140.808	97.9417	35.1459	28.8305	46.3399	3.80043	-1.91314	0.000156778	0.00247044		conserved hypothetical protein	AAT04113.1
LMOf2365_1342	37.4424	47.2485	40.0022	75.2743	98.0901	94.3763	5.88508	1.06539	0.00066276	0.00732689	infB	translation initiation factor IF-2	AAT04117.1
LMOf2365_1347	668.642	623.015	492.32	1819.97	2102.71	2150.86	6.93082	1.73971	2.56e-06	0.000159548	rpsO	ribosomal protein S15	AAT04122.1
LMOf2365_1351	84.2827	48.5761	51.3576	17.2776	17.4437	6.74978	2.16034	-2.10979	0.00189669	0.0157571		conserved hypothetical protein	AAT04126.1
LMOf2365_1354	25.2711	25.6171	16.1915	6.60256	13.332	4.64292	3.10375	-1.49895	0.00570601	0.0345312		rhomboid family protein	AAT04129.1
LMOf2365_1357	228.91	198.508	205.677	71.5471	117.857	102.61	6.00441	-1.13175	0.000467114	0.00565369		putative lipoprotein	AAT04132.1
LMOf2365_1370	11.98	8.97601	9.49	0	1.07443	0	0.428566	-3.4634	9.3e-05	0.00168416		conserved hypothetical protein	AAT04145.1
LMOf2365_1381	6805.41	6117.03	4811.71	3621.08	1662.71	1540.51	8.18509	-1.5132	0.000186398	0.00282922		cold-shock domain family protein	AAT04156.1
LMOf2365_1384	113.155	92.4889	132.417	18.2759	55.3547	56.2257	3.65717	-1.35836	0.00551073	0.0337127	argR	arginine repressor	AAT04159.1
LMOf2365_1389	153.373	107.95	112.751	359.187	368.892	339.919	6.43363	1.50286	1.42e-05	0.000462499		2-oxoisovalerate dehydrogenase E1 component, alpha subunit	AAT04164.1
LMOf2365_1390	89.3823	72.2569	74.5312	279.989	300.611	302.434	5.95699	1.87463	1.93e-06	0.000135423		2-oxoisovalerate dehydrogenase E1 component, beta subunit	AAT04165.1
LMOf2365_1391	125.81	70.6974	71.4481	437.175	360.071	341.9	6.54681	2.10498	1.78e-06	0.000128413		2-oxoisovalerate dehydrogenase E2 component, dihydrolipamide acetyltransferase	AAT04166.1
LMOf2365_1407	609.881	600.661	546.285	145.492	265.756	247.923	7.29054	-1.46437	6.02e-05	0.00127094		surface antigen	AAT04182.1
LMOf2365_1410	109.52	91.1759	72.2976	300.514	194.265	169.767	5.77829	1.20256	0.00078837	0.00835375		putative ABC transporter, permease protein	AAT04185.1
LMOf2365_1423	17.8827	19.1409	31.6202	41.9831	54.9881	75.801	4.74101	1.32812	0.00175993	0.0148851	mutL	DNA mismatch repair protein MutL	AAT04198.1
LMOf2365_1426	238.58	290.188	276.125	1480.79	1468.62	1354.84	7.57992	2.38648	4.47e-08	7.84e-06	pflA	pyruvate formate-lyase activating enzyme	AAT04201.1
LMOf2365_1433	251.235	201.578	201.76	66.7773	54.1127	47.3696	5.73778	-1.99943	1.27e-06	9.88e-05		acetyl-CoA acetyltransferase	AAT04208.1
LMOf2365_1434	172.549	164.946	143.362	40.5217	77.3756	58.8481	5.53345	-1.45692	0.000127345	0.00212848	mvaS	hydroxymethylglutaryl-CoA synthase	AAT04209.1
LMOf2365_1438	13.3788	13.3654	4.41587	1.98077	2.99971	1.16073	1.16413	-2.04614	0.00877391	0.0471696		putative membrane protein	AAT04213.1
LMOf2365_1439	36.1242	42.5325	25.55	4.58425	2.31416	2.68637	2.10093	-3.27598	4.43e-05	0.00106426	murB	UDP-N-acetylenolpyruvoylglucosamine reductase	AAT04214.1
LMOf2365_1443	99.6606	91.4074	68.0575	35.1068	33.1327	23.2559	4.8322	-1.53924	0.000112743	0.00195597		transporter, NRAMP family	AAT04218.1
LMOf2365_1447	73.6618	68.2628	69.1005	22.3857	33.9012	25.2269	4.44253	-1.36408	0.000349747	0.0045892	opuCA	glycine betaine/L-proline ABC transporter, ATP-binding protein	AAT04222.1
LMOf2365_1451	259.54	213.108	239.393	685.346	1093.7	1182.63	7.00584	1.99063	4.27e-06	0.000226225		conserved hypothetical protein	AAT04226.1
LMOf2365_1452	212.295	261.224	273.448	739.008	1182.63	1170.69	8.11245	1.96914	3.26e-06	0.000190736		pyridine nucleotide-disulfide oxidoreductase family protein	AAT04227.1
LMOf2365_1458	2576.77	2238.18	1716.05	6424.69	5180.98	4704.6	9.73966	1.31655	0.000119402	0.00204439	sod	superoxide dismutase, Mn	AAT04233.1
LMOf2365_1463	0	1.95951	0	13.9392	7.03661	5.44559	0.508902	2.27357	0.00363634	0.0251499	prsA-1	protein export protein	AAT04238.1
LMOf2365_1465	10.4258	27.3405	10.3236	0	3.50642	4.07039	1.28503	-2.56541	0.00347365	0.0245693	zurM-2	zinc ABC transporter, permease protein	AAT04240.1
LMOf2365_1466	47.8456	78.4184	65.1426	2.65638	6.70478	3.11327	2.49166	-3.73446	1.15e-05	0.000399083	zurA-2	zinc ABC transporter, ATP-binding protein	AAT04241.1
LMOf2365_1486	108.494	92.1276	157.564	27.8422	15.136	31.3759	4.40542	-2.31968	2.12e-05	0.000653897		PhoH family protein	AAT04261.1
LMOf2365_1489	3.01371	4.51606	5.96832	24.0942	54.0573	73.7335	2.38068	3.10353	0.000542469	0.00627233		conserved hypothetical protein TIGR00046	AAT04264.1
LMOf2365_1490	2.44924	9.17548	2.42522	23.9327	43.9323	38.2488	2.38686	2.78726	0.000457591	0.00560411	prmA	ribosomal protein L11 methyltransferase	AAT04265.1
LMOf2365_1491	40.9289	33.7327	24.3165	194.515	198.22	214.122	5.25866	2.58141	5.2e-07	5.34e-05	dnaJ	chaperone protein DnaJ	AAT04266.1
LMOf2365_1492	203.558	223.126	214.004	613.909	922.953	985.716	8.31748	1.89232	2.82e-06	0.000172432	dnaK	chaperone protein DnaK	AAT04267.1
LMOf2365_1493	204.932	273.974	294.437	410.494	580.215	675.629	6.47359	1.06966	0.00126179	0.0115788	grpE	co-chaperone GrpE	AAT04268.1
LMOf2365_1496	0	3.37058	6.68173	17.9828	23.1989	11.7088	1.70363	2.3909	0.00436434	0.0287678		conserved hypothetical protein	AAT04271.1
LMOf2365_1515	62.2959	118.483	80.665	42.5681	32.2329	22.4504	3.40706	-1.50071	0.00234867	0.0184045		transcription elongation factor GreA	AAT04290.1
LMOf2365_1521	377.43	378.439	406.704	118.333	246.408	208.029	5.52696	-1.0483	0.00264451	0.0204005		conserved hypothetical protein TIGR00250	AAT04296.1
LMOf2365_1522	262.822	241.386	411.355	90.3753	117.857	114.746	4.35335	-1.43367	0.000560205	0.00634573		conserved hypothetical protein	AAT04297.1
LMOf2365_1531	66.3665	68.3721	75.9838	182.39	134.853	154.383	5.60183	1.10742	0.00043075	0.00535197	trmU	tRNA (5-methylaminomethyl-2-thiouridylate)-methyltransferase	AAT04306.1
LMOf2365_1538	14.3355	16.5996	14.1949	8.10375	6.42843	6.10559	2.95874	-1.17843	0.0084036	0.0460082	aspS	aspartyl-tRNA synthetase	AAT04313.1
LMOf2365_1540	153.221	120.203	119.59	59.2472	40.4167	51.609	5.42626	-1.42387	5.95e-05	0.00127094	ami	N-acetylmuramoyl-L-alanine amidase, family 3	AAT04315.1
LMOf2365_1545	194.555	271.435	265.72	29.7976	72.2017	69.8456	4.05334	-2.05658	8.85e-05	0.00164568		conserved hypothetical protein	AAT04320.1
LMOf2365_1561	307.106	252.548	311.512	66.5384	120.92	159.865	4.52451	-1.332	0.00125072	0.0115527	rplU	ribosomal protein L21	AAT04336.1
LMOf2365_1567	100.433	76.96	92.6679	22.3042	38.8957	43.9635	4.5459	-1.34249	0.000762229	0.00820053	mreB	cell shape determining protein MreB	AAT04342.1
LMOf2365_1578	60.1637	42.4261	56.0694	9.43136	26.1855	26.7127	4.11668	-1.33895	0.00373757	0.0255355	hemA	glutamyl-tRNA reductase	AAT04353.1
LMOf2365_1588	84.2981	67.2796	85.286	195.348	192.295	212.73	6.03775	1.32323	5.22e-05	0.00118275	icd	isocitrate dehydrogenase, NADP-dependent	AAT04363.1
LMOf2365_1589	30.9429	55.6417	51.0658	117.278	109.155	117.047	5.06481	1.2963	0.000493623	0.00589827		citrate synthase	AAT04364.1
LMOf2365_1597	113.748	96.3426	100.39	412.965	303.83	386.166	6.23607	1.78187	3.11e-06	0.000185703		DHH subfamily 1 protein	AAT04372.1
LMOf2365_1598	61.6504	50.1509	64.5342	173.684	228.275	241.151	5.92716	1.83926	6.99e-06	0.00031721		CBS domain protein	AAT04373.1
LMOf2365_1600	151.773	121.613	152.372	548.651	384.722	323.704	6.77137	1.50227	3.59e-05	0.000959584	pepQ	proline dipeptidase	AAT04375.1
LMOf2365_1601	357.681	288.249	327.405	796.183	639.712	635.435	7.75926	1.06337	0.00015329	0.00243186	ald	alanine dehydrogenase	AAT04376.1
LMOf2365_1627	179.101	185.803	170.523	351.852	372.223	395.337	7.16338	1.03288	0.000164029	0.00255885	murC	UDP-N-acetylmuramate--alanine ligase	AAT04402.1
LMOf2365_1629	67.4135	50.5097	92.7118	262.827	136.035	120.874	4.76939	1.18825	0.00585692	0.0352168		tRNA-binding domain protein	AAT04404.1
LMOf2365_1638	53.2076	26.5773	32.1969	7.87754	2.65108	7.69372	2.31054	-2.60898	0.000473575	0.00570729		phosphotransferase enzyme family protein	AAT04413.1
LMOf2365_1656	10.6783	7.33404	12.3359	124.896	171.986	170.465	5.41835	3.91813	3.74e-08	7.5e-06	adhE	aldehyde-alcohol dehydrogenase	AAT04430.1
LMOf2365_1662	48.8081	39.7774	38.1549	123.225	95.2272	94.0512	6.2071	1.25992	8.98e-05	0.00165822	acnA	aconitate hydratase 1	AAT04436.1
LMOf2365_1679	404.271	376.892	360.582	126.104	134.235	151.006	6.14786	-1.4862	9.46e-06	0.000361334	rpsB	ribosomal protein S2	AAT04453.1
LMOf2365_1688	30.8604	11.5611	22.9183	111.369	84.7618	102.411	4.50139	2.25951	2.98e-05	0.000829363	metK	S-adenosylmethionine synthetase	AAT04461.1
LMOf2365_1690	76.5655	78.6263	74.4768	160.434	238.117	249.454	8.07929	1.42274	3.7e-05	0.00096164		conserved hypothetical protein	AAT04463.1
LMOf2365_1696	18.1338	16.0571	19.5883	105.438	70.2283	102.119	4.57969	2.27142	1.03e-05	0.000383121	menE	O-succinylbenzoate--CoA ligase	AAT04469.1
LMOf2365_1697	87.6074	78.3445	86.7483	394.137	377.649	383.959	5.93875	2.15574	3.86e-07	4.17e-05	menB	naphthoate synthase	AAT04470.1
LMOf2365_1698	167.72	117.287	94.1092	797.087	381.065	468.548	6.44289	2.0419	1.63e-05	0.000525102		hydrolase, alpha/beta fold family	AAT04471.1
LMOf2365_1699	78.3462	93.5236	76.263	379.83	335.844	330.414	6.93357	2.03761	3.08e-07	3.6e-05	menD	2-succinyl-6-hydroxy-2, 4-cyclohexadiene-1-carboxylic acid synthase/2-oxoglutarate decarboxylase	AAT04472.1
LMOf2365_1710	142.4	117.84	73.6586	41.5361	30.4984	14.3828	4.60208	-2.09424	0.0001172	0.002019		conserved hypothetical protein	AAT04483.1
LMOf2365_1711	797.812	643.743	668.452	2168.96	1197.12	1200.27	7.78564	1.04299	0.00103759	0.0101165		conserved hypothetical protein	AAT04484.1
LMOf2365_1715	24.5704	29.455	43.793	87.3052	101.366	69.0671	3.39509	1.33882	0.00534582	0.0332103		dUTPase family protein	AAT04488.1
LMOf2365_1725	71.9205	68.5828	97.1116	116.16	231.622	285.893	4.21745	1.35306	0.0056915	0.0345178		conserved hypothetical protein	AAT04498.1
LMOf2365_1726	34.5452	25.8831	34.2065	61.3742	154.91	116.887	3.31091	1.72468	0.00413727	0.0277049		glyoxalase family protein	AAT04499.1
LMOf2365_1729	32.2958	43.0181	31.9791	6.37531	3.21829	14.9437	2.19487	-2.28765	0.00136049	0.0122444		deoxynucleoside kinase family protein	AAT04502.1
LMOf2365_1730	82.4718	59.7988	42.1487	177.245	116.913	124.638	5.03506	1.14027	0.00207792	0.0166708	yihY	YihY family protein	AAT04503.1
LMOf2365_1735	137.032	150.491	152.417	713.693	391.422	342.005	7.04515	1.60639	5.67e-05	0.00124436		aminopeptidase	AAT04508.1
LMOf2365_1756	5.57047	16.6947	27.5792	160.821	81.1835	72.4932	3.7374	2.60424	0.000417609	0.00529973		ABC transporter, permease protein	AAT04528.1
LMOf2365_1759	28.671	17.576	10.3236	0	0	4.07039	0.941069	-3.68946	0.000266605	0.00380014	gltC	transcriptional regulator GltC	AAT04531.1
LMOf2365_1767	7.98114	5.97988	5.26859	17.7245	17.8948	15.2336	2.97421	1.30099	0.00766989	0.0433341	ade	adenine deaminase	AAT04538.1
LMOf2365_1771	2.33791	3.50337	4.62997	7.26882	13.1048	14.6041	2.45891	1.6147	0.00947484	0.0495769		ABC transporter, permease protein	AAT04542.1
LMOf2365_1772	532.641	520.322	548.4	1168.77	1771.3	1862.16	9.82513	1.49543	4.31e-05	0.00104379	inlA	internalin A	AAT03255.1
LMOf2365_1778	54.5763	52.0436	63.8668	17.6295	15.5741	21.9531	3.67084	-1.62327	0.000286714	0.00392728		conserved hypothetical protein TIGR00147	AAT04549.1
LMOf2365_1780	39.8507	63.2994	59.9791	252.049	148.68	136.083	5.85399	1.62277	0.000123789	0.00208143	gatA	glutamyl-tRNA(Gln) amidotransferase, A subunit	AAT04551.1
LMOf2365_1791	0	3.05849	0	14.5047	18.3051	8.49973	0.535795	2.41706	0.00222422	0.0176929	purN	phosphoribosylglycinamide formyltransferase	AAT04562.1
LMOf2365_1799	51.0258	50.4651	54.5675	10.8785	17.3899	16.9995	3.74129	-1.73911	0.000157482	0.00247044	purK	phosphoribosylaminoimidazole carboxylase, ATPase subunit	AAT04570.1
LMOf2365_1800	179.861	134.761	89.0488	8.40915	10.6125	2.46388	2.68049	-4.13058	1.11e-05	0.000392067	purE	phosphoribosylaminoimidazole carboxylase, catalytic subunit	AAT04571.1
LMOf2365_1817	32.2808	33.861	28.7678	117.57	86.8535	85.6997	4.06271	1.49227	0.000502949	0.00595899		metallo-beta-lactamase family protein	AAT04588.1
LMOf2365_1818	623.143	582.502	605.279	2910.08	1878.86	2082.2	7.55387	1.87757	1.2e-06	9.62e-05		conserved hypothetical protein	AAT04589.1
LMOf2365_1839	15.8143	28.7758	16.7777	32.1099	56.2259	41.7488	4.63358	1.05285	0.00903058	0.0479355	recG	ATP-dependent DNA helicase RecG	AAT04609.1
LMOf2365_1841	34.91	57.544	55.3082	167.46	133.064	136.294	4.54177	1.49902	0.000285962	0.00392728	sdhB	L-serine dehydratase, iron-sulfur-dependent, beta subunit	AAT04611.1
LMOf2365_1856	34.3481	33.6539	23.5462	9.3883	2.36963	13.7538	2.48565	-2.15816	0.002353	0.0184045		conserved hypothetical protein TIGR00255	AAT04626.1
LMOf2365_1873	25.2363	20.2589	44.623	124.899	62.2417	47.8557	4.60658	1.26276	0.00917735	0.0482584		putative membrane protein	AAT04643.1
LMOf2365_1877	76.8309	76.7542	63.3979	51.1877	33.0176	31.6624	3.99029	-1.00636	0.00635967	0.0373597		manganese ABC transporter, ATP-binding protein	AAT04647.1
LMOf2365_1878	0	12.476	0	24.6527	17.4228	28.893	0.910606	2.32576	0.004967	0.0314129		transcriptional regulator, MarR family	AAT04648.1
LMOf2365_1880	122.994	67.0209	77.5017	1400.49	1544.31	1647.19	4.99609	4.07234	3.3e-08	7.5e-06		heavy metal-binding protein	AAT04650.1
LMOf2365_1881	63.7698	72.8444	78.6718	721.563	866.792	904.988	7.80001	3.48184	1.66e-09	1.16e-06		copper-translocating P-type ATPase	AAT04651.1
LMOf2365_1882	7.87256	47.1882	0	244.766	218.877	163.923	2.67091	3.93658	8.44e-05	0.00160067		conserved hypothetical protein	AAT04652.1
LMOf2365_1887	348.765	352.376	350.577	1966.85	938.375	946.264	6.88094	1.74203	4.07e-05	0.00101035		peptide methionine-R-sulfoxide reductase	AAT04657.1
LMOf2365_1894	26.2164	47.7036	44.5016	9.98076	0	0	1.23084	-4.26021	0.000140924	0.00230066		CBS domain protein	AAT04663.1
LMOf2365_1895	37.0097	31.9957	56.3797	2.52895	5.10652	1.48196	2.05069	-3.51378	4.25e-05	0.001038		conserved hypothetical protein	AAT04664.1
LMOf2365_1896	55.2331	38.0991	44.2741	27.2581	9.43545	12.7786	4.84009	-1.70816	0.000229476	0.00332148	ppdK	pyruvate, phosphate dikinase	AAT04665.1
LMOf2365_1897	0	4.58774	0	21.757	13.7288	28.6866	0.559982	2.43358	0.001929	0.0158381		conserved hypothetical protein	AAT04666.1
LMOf2365_1906	222.789	186.503	234.222	715.887	433.537	486.803	7.87351	1.30413	7.57e-05	0.00148633	fhs	formate--tetrahydrofolate ligase	AAT04675.1
LMOf2365_1907	188.831	177.863	181.637	67.0968	45.9676	39.3187	4.1055	-1.92897	2.93e-05	0.000823089		iron-dependent repressor family protein	AAT04676.1
LMOf2365_1908	287.877	189.809	250.848	112.519	36.1458	131.873	3.57935	-1.61922	0.00339778	0.0244948		cold-shock domain family protein	AAT04677.1
LMOf2365_1915	30.3744	51.2057	31.5804	68.8044	75.5951	88.5444	5.08174	1.01569	0.00333715	0.0242137		thermostable carboxypeptidase	AAT04684.1
LMOf2365_1916	38.2734	42.2599	37.8981	134.206	94.8472	98.568	4.97051	1.37766	0.000212141	0.00316857		conserved hypothetical protein	AAT04685.1
LMOf2365_1925	73.3919	59.0126	83.3072	195.586	198.269	201.272	5.99602	1.45419	2.76e-05	0.00079988	asnS	asparaginyl-tRNA synthetase	AAT04695.1
LMOf2365_1928	26.5752	21.156	21.3806	39.0994	55.4887	71.7628	5.35022	1.21915	0.00116378	0.0110612		ATP-dependent helicase DinG	AAT04698.1
LMOf2365_1929	78.3565	112.901	77.5882	165.982	170.28	232.182	4.3775	1.02093	0.00593568	0.0356141	panD	aspartate 1-decarboxylase	AAT04699.1
LMOf2365_1943	33.8382	32.9593	30.1557	66.1299	75.8699	75.7426	3.8143	1.1084	0.00448601	0.0292267		EAL domain protein	AAT04713.1
LMOf2365_1945	9.18465	0	2.27365	22.4369	13.3856	14.3433	1.59581	2.35559	0.00610784	0.0364136		putative peptidase	AAT04715.1
LMOf2365_1946	45.3237	56.5981	57.8444	299.727	483.269	480.257	7.13474	2.90063	9.29e-08	1.37e-05	pfl-2	formate acetyltransferase	AAT04716.1
LMOf2365_1958	109.471	132.796	129.045	500.117	437.133	396.185	5.43532	1.78392	8.58e-06	0.000351564	ndk	nucleoside diphosphate kinase	AAT04728.1
LMOf2365_1962	109.636	133.865	92.4775	46.8921	54.6263	52.8437	4.1779	-1.11941	0.00225301	0.017821	folE	GTP cyclohydrolase I	AAT04732.1
LMOf2365_1963	4025.27	3191.87	3213.55	12619.3	9506.56	9595.04	9.4212	1.58856	8.64e-06	0.000351564	hup	DNA-binding protein HU	AAT04733.1
LMOf2365_1966	33.5439	34.3923	31.4668	4.70489	14.2503	11.9473	3.31535	-1.65759	0.00135802	0.0122444		GTPase family protein	AAT04736.1
LMOf2365_1970	365.287	462.444	402.24	173.434	183.574	198.347	6.38592	-1.16174	0.000112845	0.00195597		lysM domain protein	AAT04740.1
LMOf2365_1973	51.434	30.8296	20.3719	0	18.4516	0	0.503142	-2.56835	0.00652048	0.0381448		ferredoxin, 4Fe-4S	AAT04743.1
LMOf2365_1985	82.8468	36.8559	46.1443	11.4991	27.8631	17.52	3.54065	-1.41165	0.0057801	0.0349044	xerD	integrase/recombinase XerD	AAT04755.1
LMOf2365_1986	444.513	375.162	303.554	59.0033	100.811	109.047	5.08257	-2.0407	1.05e-05	0.000383121		transcriptional regulator, Fur family	AAT04756.1
LMOf2365_1992	11.1813	19.5478	3.69056	311.22	200.56	201.776	3.72989	4.25212	3.73e-06	0.000205547		transcriptional regulator, TetR family	AAT04762.1
LMOf2365_1993	5.67287	6.37561	2.80862	83.1486	75.0442	70.8727	2.86212	3.62736	6.71e-06	0.00031721		putative transporter	AAT04763.1
LMOf2365_1994	13.0323	17.576	2.58089	43.9918	72.466	55.6287	3.13603	2.45374	0.000812145	0.00850934		ABC transporter, ATP-binding protein	AAT04764.1
LMOf2365_1996	445.372	483.464	451.422	161.991	264.193	251.92	6.44533	-1.05589	0.000729516	0.00790919		conserved hypothetical protein	AAT04766.1
LMOf2365_2003	75.008	36.1285	26.5259	4.75935	12.0127	16.7338	2.03464	-1.82706	0.00865232	0.0469011		conserved hypothetical protein	AAT04773.1
LMOf2365_2005	4.38358	6.56881	21.703	0	1.96572	0	-0.0251788	-2.54831	0.00461229	0.0296369		acetyltransferase, GNAT family	AAT04775.1
LMOf2365_2019	7.32447	12.805	2.41755	0	0	2.54185	0.25313	-2.68261	0.00533977	0.0332103	deoR	transcriptional repressor DeoR	AAT04789.1
LMOf2365_2022	52.603	36.1285	43.406	15.576	22.6058	18.2551	3.6747	-1.17645	0.00387748	0.026236		SIS domain protein	AAT04792.1
LMOf2365_2029	6.97148	13.929	9.20416	718.375	834.697	840.724	5.24931	6.14729	2.58e-09	1.45e-06		oxidoreductase, aldo/keto reductase family	AAT04799.1
LMOf2365_2033	0	0	0	10.948	3.31597	3.84932	-0.00470269	2.27804	0.00427972	0.0284101		putative ABC transporter, permease protein	AAT04803.1
LMOf2365_2044	20.0827	29.467	17.4	43.1129	47.2796	47.0435	5.18723	1.01244	0.00232955	0.0183232	ileS	isoleucyl-tRNA synthetase	AAT04814.1
LMOf2365_2045	214.796	223.34	143.24	27.2581	94.3545	86.7117	4.57745	-1.52351	0.00215238	0.0171701	divIVA	cell division protein DivIVA	AAT04815.1
LMOf2365_2047	10.4541	14.0989	33.125	3.71461	2.81274	4.35352	1.99143	-2.11564	0.00389716	0.0263058		carbon-sulfur lyase	AAT04817.1
LMOf2365_2059	31.1721	17.5168	11.5749	3.46134	3.49461	2.02834	1.16413	-2.33487	0.0025965	0.0201408		transcriptional regulator, TetR family	AAT04829.1
LMOf2365_2060	172.771	229.883	141.581	82.0298	93.5045	74.4301	5.29636	-1.12655	0.000920625	0.00929898		S4 domain protein	AAT04830.1
LMOf2365_2065	148.159	136.73	96.6113	78.6462	52.6647	58.3137	5.55434	-1.05912	0.00110755	0.0107242	ftsA	cell division protein FtsA	AAT04835.1
LMOf2365_2073	44.368	81.2602	53.6958	17.5168	24.3171	15.3973	3.71631	-1.62512	0.000796951	0.00841292	mraW	S-adenosyl-methyltransferase MraW	AAT04843.1
LMOf2365_2074	53.5771	92.3283	53.0517	28.5561	28.8305	25.1008	2.97151	-1.25917	0.00873204	0.0470625	mraZ	mraZ protein	AAT04844.1
LMOf2365_2079	215.506	113.028	132.303	103.376	52.1849	51.6038	4.4667	-1.24673	0.00307845	0.0229292		conserved hypothetical protein	AAT04849.1
LMOf2365_2081	4.13125	3.09534	3.06805	21.1017	14.8205	8.60213	2.7777	1.80782	0.00525527	0.0328659	drrC	daunorubicin resistance protein	AAT04851.1
LMOf2365_2089	63.0319	39.6705	52.4276	29.116	14.6979	10.4997	3.50331	-1.69363	0.000994299	0.00979646		cytochrome oxidase assembly protein	AAT04859.1
LMOf2365_2095	245.209	309.192	236.882	1243.19	611.476	538.596	6.14663	1.43638	0.00055284	0.00633622	mscL	large conductance mechanosensitive channel protein	AAT04865.1
LMOf2365_2099	679.157	652.574	657.021	3982.07	3034.06	3020.6	9.96114	2.31029	1.89e-07	2.6e-05	groEL	chaperone protein GroEL	AAT04869.1
LMOf2365_2107	15.8375	22.0373	31.3643	80.3925	55.8011	56.5319	4.02526	1.40854	0.00153395	0.0134184		O-sialoglycoprotein endopeptidase	AAT04877.1
LMOf2365_2111	8.09985	6.06882	20.051	0	3.6322	2.1082	1.18694	-2.33148	0.00755648	0.0429526		putative lipoprotein	AAT04881.1
LMOf2365_2126	85.3283	77.2516	88.0121	3.15828	0	0	1.60873	-5.81291	3.76e-07	4.17e-05		class II aldolase/adducin domain protein	AAT04895.1
LMOf2365_2127	91.7874	59.4784	54.0411	2.20368	1.11243	0	1.96843	-5.48125	8.28e-07	7.05e-05		carbohydrate kinase, PfkB family	AAT04896.1
LMOf2365_2128	54.863	89.9197	69.6039	0	0	0.892471	2.00326	-6.63663	5.35e-08	8.84e-06		putative PTS system, galactitol-specific, IIC component	AAT04897.1
LMOf2365_2129	16.772	31.4161	24.9112	0	3.76051	0	0.178553	-2.99335	0.000578881	0.0065281		PTS system galactitol-specific enzyme IIB component	AAT04898.1
LMOf2365_2130	39.5646	18.5274	24.4854	0	0	2.57444	0.581488	-3.74272	6.79e-05	0.00136108		PTS system galactitol-specific enzyme IIA component	AAT04899.1
LMOf2365_2131	33.4437	58.756	65.0895	0	0.51714	0.600317	2.31562	-6.20337	1.96e-07	2.6e-05		conserved hypothetical protein	AAT04900.1
LMOf2365_2133	278.891	335.897	245.185	16.2075	14.0257	18.9952	4.67707	-4.09703	1.5e-08	5.28e-06		pyridoxine biosynthesis protein	AAT04902.1
LMOf2365_2134	130.626	128.457	181.892	25.3832	14.6441	19.1244	3.67991	-2.92188	3.56e-06	0.000199657		glutamine amidotransferase, SNO family	AAT04903.1
LMOf2365_2135	137.263	138.308	147.634	37.8412	58.3686	57.9011	5.10417	-1.45276	9.42e-05	0.00168416	pta	phosphate acetyltransferase	AAT04904.1
LMOf2365_2146	309.216	353.256	245.554	1164	675.459	661.385	7.2615	1.3897	0.000122115	0.00206566		conserved hypothetical protein	AAT04915.1
LMOf2365_2147	9.04114	11.2901	2.98416	0	1.35143	0	0.0557257	-2.75871	0.00191536	0.0158381		ABC transporter, ATP-binding protein	AAT04916.1
LMOf2365_2150	20.0392	26.2752	9.92136	0	4.49307	5.21574	0.823374	-2.26259	0.00585099	0.0352168		acetyltransferase, GNAT family	AAT04919.1
LMOf2365_2155	23.5341	32.1994	27.3561	7.27157	14.2241	15.4466	4.09839	-1.16942	0.00445102	0.0290662		glycosyl transferase, family 65	AAT04923.1
LMOf2365_2158	17.6952	18.5614	7.00867	6.28758	0	4.60564	1.65787	-2.68089	0.00894989	0.0477488		maltose/maltodextrin ABC transporter, permease protein	AAT04926.1
LMOf2365_2159	33.0647	46.795	36.3783	1.63178	9.88476	14.3433	3.12603	-2.2759	0.000907808	0.00923596		maltose/maltodextrin ABC transporter, maltose/maltodextrin-binding protein	AAT04927.1
LMOf2365_2160	16.942	17.576	7.74268	0	3.50642	2.0352	1.84504	-3.01084	0.000913309	0.00925839	nplT	neopullulanase	AAT04928.1
LMOf2365_2163	1005.89	900.01	580.211	442.438	328.449	305.022	5.71702	-1.23737	0.00044238	0.00544826		conserved hypothetical protein	AAT04931.1
LMOf2365_2174	41.7033	28.6424	27.5295	55.5686	98.1797	95.8804	3.84869	1.32251	0.00429605	0.0284512		conserved hypothetical protein	AAT04941.1
LMOf2365_2175	57.9982	52.5505	53.4227	129.401	131.25	120.062	5.89053	1.18126	0.000128783	0.00213979		putative mannose-6-phosphate isomerase, class I	AAT04942.1
LMOf2365_2180	61.2882	35.1155	21.419	9.60765	12.9333	1.87669	2.16034	-2.35589	0.00360932	0.0250246		putative membrane protein	AAT04947.1
LMOf2365_2181	36.392	76.3469	21.6211	6.46553	3.26384	15.1552	1.39371	-2.31856	0.00544184	0.0334369		conserved hypothetical protein	AAT04948.1
LMOf2365_2184	35.3904	26.5163	21.026	81.7385	88.8722	77.3748	2.77298	1.46714	0.00538318	0.0332951		putative thioredoxin	AAT04951.1
LMOf2365_2186	59.5165	36.3349	63.2983	76.3671	120.594	153.76	5.0609	1.14362	0.00505987	0.0318027	nrdB	ribonucleoside-diphosphate reductase, beta subunit	AAT04953.1
LMOf2365_2188	94.7469	192.685	207.739	0	12.1392	7.04583	2.24859	-4.52325	1.85e-05	0.000583309		conserved hypothetical protein	AAT04955.1
LMOf2365_2198	24.1097	25.806	13.6419	0	4.63348	3.58582	1.24934	-2.77974	0.000945865	0.00948568		cyclic nucleotide-binding protein	AAT04965.1
LMOf2365_2199	44.9424	58.928	25.9593	6.65384	13.4356	5.84872	2.34857	-2.22186	0.00132639	0.0120925		metallo-beta-lactamase family protein	AAT04966.1
LMOf2365_2205	53.0856	50.381	26.2825	75.4509	99.1877	95.7974	5.0547	1.07053	0.00368355	0.0253515		sigma-54 dependent transcriptional regulator	AAT04972.1
LMOf2365_2207	3137.68	2783.31	2902.39	11057.3	8722.72	8693.16	10.6922	1.6658	1.12e-05	0.000392067		oxidoreductase, short-chain dehydrogenase/reductase family	AAT04974.1
LMOf2365_2211	0.454364	1.36173	1.79963	12.9158	20.7824	26.0173	3.38537	3.91289	2.53e-05	0.000740176		cell wall surface anchor family protein	AAT04978.1
LMOf2365_2212	0.669714	0.501784	0.663147	1.78475	4.50477	9.06416	1.52367	2.41766	0.00485178	0.030914		cell wall surface anchor family protein	AAT04979.1
LMOf2365_2223	1479.32	1238.31	1293.1	3719.1	4351.56	4589.06	9.31965	1.6144	5.43e-06	0.000262869		MecA family protein	AAT04990.1
LMOf2365_2238	1767.77	1678.87	1693.96	3605.51	5545.99	5641.78	9.67817	1.43606	5.6e-05	0.00123798	gpm	phosphoglycerate mutase	AAT05005.1
LMOf2365_2244	57.2411	55.9408	51.7511	114.961	127.226	125.666	4.995	1.11761	0.000680253	0.00744193	hemH	ferrochelatase	AAT05011.1
LMOf2365_2246	1157.27	987.511	973.12	175.416	255.356	227.102	6.6284	-2.25151	2.12e-07	2.6e-05		conserved hypothetical protein	AAT05013.1
LMOf2365_2249	175.095	188.585	130.033	14.5818	93.2392	71.2078	3.97007	-1.58352	0.00621617	0.0366702		HIT family protein	AAT05016.1
LMOf2365_2254	5.94777	13.3691	10.9375	18.1149	48.3896	49.5381	4.40142	1.84678	0.00245979	0.0191332		conserved hypothetical protein	AAT05021.1
LMOf2365_2256	176.532	176.356	148.905	52.2721	70.3661	64.6664	3.92858	-1.40145	0.000535036	0.00623395		conserved hypothetical protein	AAT05023.1
LMOf2365_2262	30.2553	26.7168	33.1685	6.71908	6.78366	7.87475	3.73279	-2.03819	3.15e-05	0.000858066		penicillin-binding protein	AAT05029.1
LMOf2365_2263	5172.38	4449.4	4508.35	10975.2	10515.4	10498.5	10.2808	1.15374	0.000194952	0.00294314		putative arsenate reductase	AAT05030.1
LMOf2365_2276	20.3029	21.2968	8.04153	0	1.82088	6.34124	0.829702	-2.43819	0.00450781	0.0292454		putative Ada regulatory protein	AAT05042.1
LMOf2365_2281	126.722	134.042	110.717	23.1759	38.4407	58.2047	4.15484	-1.65074	0.000326569	0.004346		conserved hypothetical protein	AAT05047.1
LMOf2365_2282	861.868	623.189	626.297	3229.15	1043.09	1196.39	8.76121	1.22521	0.00360698	0.0250246		phosphate transporter family protein	AAT05048.1
LMOf2365_2284	0	0	0	11.328	4.28884	3.31911	-0.133858	2.04546	0.00905187	0.0479578		amino acid ABC transporter, ATP-binding protein	AAT05050.1
LMOf2365_2287	32.2209	29.5063	23.0424	1.59013	1.60541	1.86363	2.09711	-3.72251	7.59e-06	0.00032806		xanthine/uracil permease family protein	AAT05053.1
LMOf2365_2289	7386.99	6504.78	6238.88	52838.6	24020.8	21740.1	11.5804	2.18858	1.66e-05	0.000530029		intracellular protease, PfpI family	AAT05055.1
LMOf2365_2291	518.359	505.798	537.149	267.713	156.766	169.43	4.6675	-1.49837	0.000121185	0.00206234		ribulose-phosphate 3-epimerase domain protein	AAT05057.1
LMOf2365_2292	39.5646	69.169	65.2944	11.7153	11.8279	20.5955	2.17345	-1.90125	0.00275818	0.0211611		PTS system, beta-glucoside-specific, IIA component	AAT05058.1
LMOf2365_2296	125.264	76.7896	115.578	22.7606	44.682	44.4589	4.37778	-1.44626	0.000950145	0.00949468		HAD-superfamily hydrolase, subfamily IIB	AAT05062.1
LMOf2365_2304	343.614	505.191	410.861	103.666	174.437	107.997	5.08473	-1.71157	6.39e-05	0.00129043		DNA-binding protein	AAT05070.1
LMOf2365_2306	30.0588	43.1665	34.7248	8.90059	14.6025	11.7354	3.02113	-1.56136	0.00177819	0.0149495	fruB	1-phosphofructokinase	AAT05072.1
LMOf2365_2328	50.5909	61.5961	53.2257	30.8967	26.94	13.1676	3.44928	-1.36052	0.00381894	0.0259651		putative glucosamine-6-phosphate isomerase	AAT05094.1
LMOf2365_2329	21.8868	20.4984	10.8361	0	6.13416	4.27247	1.46902	-2.42573	0.00404078	0.0271447		Cof-like hydrolase	AAT05095.1
LMOf2365_2330	2.49411	4.98324	3.29287	31.7563	44.3643	52.3654	3.87183	3.42289	7e-06	0.00031721		putative membrane protein	AAT05096.1
LMOf2365_2333	495.103	401.68	335.354	120.07	61.2933	41.1099	6.7027	-2.66484	1.4e-06	0.000103301		amino acid antiporter	AAT05099.1
LMOf2365_2337	118.928	207.917	129.84	65.013	83.4149	74.6078	5.04786	-1.0143	0.00371424	0.025438		transcriptional regulator, DeoR family	AAT05103.1
LMOf2365_2343	37.386	40.744	60.5771	175.11	126.499	107.922	4.47861	1.48743	0.000560167	0.00634573		ABC transporter, ATP-binding protein	AAT05109.1
LMOf2365_2350	1.90968	5.72332	1.89095	30.5352	9.41988	17.8936	2.02999	2.10249	0.00772101	0.0435353		major facilitator family transporter	AAT05116.1
LMOf2365_2351	25.9412	15.8371	11.4164	75.1064	39.6375	49.5138	4.90839	1.57418	0.000560449	0.00634573		putative Na+/H+ antiporter component A	AAT05117.1
LMOf2365_2352	27.3585	0	0	77.7697	34.3513	31.3314	1.46384	2.91233	0.00346815	0.0245693		putative Na+/H+ antiporter component B	AAT05118.1
LMOf2365_2354	4.66639	4.66174	15.4021	92.577	34.8757	42.9142	3.62396	2.70574	0.000522604	0.00611446		putative Na+/H+ antiporter component D	AAT05120.1
LMOf2365_2355	4.82194	3.61285	0	128.502	77.8425	50.2015	1.92428	4.06836	3.34e-05	0.000902657		putative Na+/H+ antiporter component E	AAT05121.1
LMOf2365_2356	0	12.0428	7.95776	35.6951	32.4344	54.385	1.21113	2.22316	0.00376938	0.0256903		putative Na+/H+ antiporter component F	AAT05122.1
LMOf2365_2357	35.0687	46.7115	38.5831	218.065	286.558	304.252	4.69442	2.66101	2.26e-06	0.000150968		putative Na+/H+ antiporter component G	AAT05123.1
LMOf2365_2366	801.184	689.22	920.652	7169.77	2177.82	2244.91	7.28995	2.02799	0.000176347	0.00270592		conserved hypothetical protein	AAT05132.1
LMOf2365_2367	488.387	487.9	588.728	2917.44	1126.77	1031.66	6.90232	1.49286	0.000842948	0.0087		conserved hypothetical protein	AAT05133.1
LMOf2365_2371	263.681	417.078	183.734	86.7526	109.483	61.0044	3.91975	-1.73163	0.000765358	0.00820277		NifU family protein	AAT05137.1
LMOf2365_2372	716.073	488.059	535.219	3410.31	2007.43	1786.81	7.89307	2.0054	4.62e-06	0.0002361		conserved hypothetical protein	AAT05138.1
LMOf2365_2373	75.9152	59.5251	76.9189	200.742	156.754	146.124	5.88002	1.20711	0.000220188	0.00323712		CBS domain protein	AAT05139.1
LMOf2365_2380	96.0956	78.1712	67.9666	282.919	215.46	168.649	5.53248	1.3887	0.000219884	0.00323712		conserved hypothetical protein	AAT05146.1
LMOf2365_2386	153.124	189.743	151.623	44.469	104.318	98.1037	5.20236	-1.03976	0.0061661	0.0365679	sufC	SUF system FeS assembly ATPase	AAT05152.1
LMOf2365_2387	27.9377	30.5935	21.2798	5.72712	1.92739	2.23739	2.13024	-3.03391	9.41e-05	0.00168416		putative lipoprotein	AAT05153.1
LMOf2365_2388	19.4967	31.3026	27.5792	44.5351	78.6855	65.2439	3.8095	1.21099	0.00715974	0.0411136		ABC transporter, substrate-binding protein	AAT05154.1
LMOf2365_2390	24.8874	28.818	22.4031	62.3042	78.1215	91.8644	4.24847	1.54075	0.000390686	0.00503232		ABC transporter, ATP-binding protein	AAT05156.1
LMOf2365_2397	124.226	122.469	110.06	34.8481	38.115	30.6314	3.28133	-1.76523	0.000269779	0.00382596		ArsC family protein	AAT05163.1
LMOf2365_2403	21055.2	19738	15626.1	5781.83	6428.69	6951.54	9.53576	-1.57903	8.04e-06	0.000336786		conserved hypothetical protein	AAT05169.1
LMOf2365_2404	57.9395	82.2529	63.4104	723.27	414.339	365.102	5.82612	2.75116	1.36e-06	0.000103301	estA	tributyrin esterase	AAT05170.1
LMOf2365_2407	24.3635	24.3392	32.1661	50.4992	88.616	95.8233	4.02621	1.48866	0.00186063	0.0155034	licT	transcription antiterminator LicT	AAT05173.1
LMOf2365_2409	3029.73	2704.62	2442.39	9629.86	6310.73	5950.9	9.54304	1.39213	5.99e-05	0.00127094		conserved hypothetical protein	AAT05175.1
LMOf2365_2411	13.5353	30.424	13.4025	0	0	0	-0.126344	-3.45603	0.000168113	0.00259677		conserved hypothetical protein	AAT05177.1
LMOf2365_2421	44.7974	63.3996	59.1441	132.648	196.42	199.511	4.26553	1.60001	0.000418996	0.00529973	smpB	SsrA-binding protein	AAT05187.1
LMOf2365_2422	25.5858	44.9762	39.9512	104.9	112.527	113.21	5.94072	1.56871	4.06e-05	0.00101035		putative ribonuclease R	AAT05188.1
LMOf2365_2433	859.936	765.219	801.157	219.939	238.905	254.316	7.56582	-1.78616	5.44e-07	5.34e-05		putative transcriptional regulator	AAT05199.1
LMOf2365_2435	72.4071	50.5097	59.3355	501.256	436.657	430.206	5.99696	2.8817	3.73e-08	7.5e-06		renal dipeptidase family protein	AAT05201.1
LMOf2365_2448	10.6969	11.0201	14.5639	26.131	26.3822	24.3612	3.69159	1.03419	0.00861377	0.0467842		phosphoglucomutase/phosphomannomutase family protein	AAT05213.1
LMOf2365_2457	248.453	205.749	200.697	656.306	542.405	551.366	5.70954	1.3768	5.15e-05	0.00117636		putative membrane protein	AAT05222.1
LMOf2365_2458	149.696	198.437	102.619	521.681	640.296	503.514	4.58374	1.83732	7.9e-05	0.00152996		PspC domain protein, truncated	AAT05223.1
LMOf2365_2459	211.974	241.81	223.132	461.421	775.856	876.787	7.61536	1.54799	6.13e-05	0.00128358		PspC domain protein	AAT05224.1
LMOf2365_2461	39.5026	40.4699	39.1153	70.1817	119.66	126.317	6.24402	1.34075	0.000315498	0.00425922	uvrA	excinuclease ABC, A subunit	AAT05226.1
LMOf2365_2467	24.5481	18.3927	38.1972	6.23042	4.71773	12.7786	2.04519	-1.70603	0.00948105	0.0495769		phosphate transport system protein PhoU	AAT05232.1
LMOf2365_2478	69.0905	70.4595	81.7155	3.40968	24.9578	23.9768	3.99651	-2.20622	0.000645615	0.00719399		NLP/P60 family protein	AAT05243.1
LMOf2365_2479	65.3822	66.6233	41.4343	11.616	11.7277	4.08419	3.06368	-2.74216	7.86e-05	0.00152996	ftsX	cell division ABC transporter, permease protein FtsX	AAT05244.1
LMOf2365_2480	74.1189	75.7278	80.0641	14.9639	22.6616	24.5527	3.53443	-1.83467	0.000148141	0.0024045	ftsE	cell division ATP-binding protein FtsE	AAT05245.1
LMOf2365_2494	12.5961	16.5159	9.35443	0	5.64843	1.63923	0.922783	-2.37706	0.00439477	0.0289005		teichoic acid biosynthesis protein A	AAT05259.1
LMOf2365_2495	47.1787	72.7767	60.4561	0	17.4228	10.1125	2.7389	-3.07195	0.00076976	0.00821858		LysM domain protein	AAT05260.1
LMOf2365_2500	205.085	131.709	77.3615	26.0258	26.2759	61.0044	2.79541	-1.80601	0.00357579	0.0249152		conserved hypothetical protein	AAT05265.1
LMOf2365_2501	125.728	158.43	152.789	390.901	517.669	449.211	5.43013	1.59169	3.94e-05	0.00100233	atpC	ATP synthase F1, epsilon subunit	AAT05266.1
LMOf2365_2510	64.9693	80.6235	60.3114	54.1062	28.2236	21.1375	4.4763	-1.20199	0.00328341	0.0239476		UDP-N-acetylglucosamine 2-epimerase	AAT05275.1
LMOf2365_2526	6.86805	6.86119	2.2669	16.2693	30.7982	17.8759	2.23871	1.87094	0.00675448	0.0391871		glycosyl transferase CpoA	AAT05291.1
LMOf2365_2528	378.988	350.89	318.981	139.474	127.461	118.37	6.22735	-1.47106	9.52e-06	0.000361334		putative fructose-bisphosphate aldolase	AAT05293.1
LMOf2365_2530	46.0305	39.7366	25.7621	11.5558	21.5388	10.9389	4.44788	-1.34179	0.00206545	0.0166183		N-acetylmuramoyl-L-alanine amidase, family 2	AAT05295.1
LMOf2365_2541	457.191	588.76	629.547	82.4953	272.289	278.897	5.43196	-1.48847	0.00184072	0.0153831		conserved hypothetical protein	AAT05306.1
LMOf2365_2548	55.833	45.6359	72.8763	112.721	118.357	132.109	4.98391	1.06423	0.00172873	0.0146655		cation efflux family protein	AAT05313.1
LMOf2365_2549	22.0432	22.7093	21.827	0	6.17797	8.60597	1.79267	-2.40589	0.00352649	0.024818		Cof-like hydrolase, HAD-superfamily, subfamily IIB	AAT05314.1
LMOf2365_2552	38.0566	33.6983	41.1091	116.785	82.2252	77.4409	4.04519	1.18588	0.00303538	0.0227289		ABC transporter, ATP-binding protein	AAT05317.1
LMOf2365_2560	0	1.17015	6.18579	23.5848	13.3064	17.8856	1.92651	3.02816	0.000682581	0.00744193	lmrB-2	lincomycin resistance protein LmrB	AAT05325.1
LMOf2365_2562	0	0	24.6434	66.3238	122.762	38.8657	0.436813	2.23887	0.00839409	0.0460082		hypothetical protein	AAT05327.1
LMOf2365_2565	81.4976	95.6641	118.358	22435.4	20627.6	20862.6	8.99216	7.73209	2.08e-12	4.11e-09	morA	morphine 6-dehydrogenase	AAT05330.1
LMOf2365_2566	87.5473	90.193	70.4346	17162.8	17538.8	18713.4	7.74334	7.67351	2.93e-12	4.11e-09		transcriptional regulator, MerR family	AAT05331.1
LMOf2365_2573	13.3479	20.0019	23.7907	64.0288	83.7981	50.0278	3.68468	1.70487	0.00111859	0.0107938		putative cobalt ABC transporter, ATP-binding protein	AAT05338.1
LMOf2365_2574	27.5539	33.0317	24.5554	61.1916	86.4916	80.3224	4.03574	1.3587	0.00134728	0.0122038		cobalt ABC transporter, ATP-binding protein	AAT05339.1
LMOf2365_2576	163.654	128.457	110.605	263.062	304.031	317.774	6.189	1.12211	0.000319167	0.00428814		acetamidase/formamidase family protein	AAT05341.1
LMOf2365_2589	32.1463	38.537	38.1972	102.802	106.673	143.911	3.3377	1.58481	0.00151169	0.0133066	rplR	ribosomal protein L18	AAT05354.1
LMOf2365_2615	6.95054	2.60385	5.16179	13.8921	14.8049	18.9952	2.35941	1.64012	0.00724199	0.0414967		serine/threonine protein phosphatase family protein	AAT05380.1
LMOf2365_2637	19.2878	43.3541	28.6479	0	8.64916	7.53023	1.39819	-2.51235	0.00315072	0.0233436		acetyltransferase, GNAT family	AAT05402.1
LMOf2365_2649	8.54071	8.53218	2.81898	30.3474	45.9587	28.1573	2.42983	2.22742	0.0015743	0.0136286		putative membrane protein	AAT05414.1
LMOf2365_2662	0	7.19998	5.43733	0	0	0	-0.33759	-3.04389	0.0053129	0.0331525	kdpA	K+-transporting ATPase, A subunit	AAT05427.1
LMOf2365_2667	0	1.55391	0	14.7386	4.65009	5.39801	0.581488	2.37256	0.00341986	0.0245083		cell division protein, FtsW/RodA/SpoVE family	AAT05432.1
LMOf2365_2672	129.2	210.202	204.693	596.808	759.802	770.557	6.52165	1.94845	4.56e-06	0.0002361	tmk	thymidylate kinase	AAT05437.1
LMOf2365_2673	130.821	133.204	139.503	275.628	294.824	275.017	6.79686	1.03738	0.000183718	0.00280369		Orn/Lys/Arg decarboxylase	AAT05438.1
LMOf2365_2685	253.852	358.021	330.221	132.648	138.387	152.872	5.34079	-1.15691	0.000429881	0.00535197		conserved hypothetical protein	AAT05450.1
LMOf2365_2686	75.8863	199.003	87.6658	22.4704	39.7011	32.919	2.26991	-1.76776	0.00689627	0.0398078		conserved hypothetical protein	AAT05451.1
LMOf2365_2687	145.961	218.724	165.177	18.5229	88.8293	81.4079	3.19907	-1.5238	0.00761865	0.0431314		conserved hypothetical protein	AAT05452.1
LMOf2365_2694	134.282	197.563	183.734	30.3634	98.5348	61.0044	5.27812	-1.49944	0.00120714	0.0112959		cell wall surface anchor family protein	AAT05459.1
LMOf2365_2695	11.9717	8.96982	15.8058	131.161	106.772	94.1711	4.73648	3.13127	5.74e-07	5.34e-05	cydD	ABC transporter, ATP-binding protein CydD	AAT05460.1
LMOf2365_2696	22.8099	31.1647	22.5862	178.786	101.082	113.15	5.35133	2.23948	7.24e-06	0.000319606	cydC	ABC transporter, ATP-binding protein CydC	AAT05461.1
LMOf2365_2697	50.2167	41.0453	27.1223	312.258	192.431	180.607	5.28844	2.44877	5.32e-06	0.000262234	cydB	cytochrome d ubiquinol oxidase, subunit II	AAT05462.1
LMOf2365_2698	54.2854	51.7661	53.7531	289.336	160.812	138.723	5.86467	1.74808	6.3e-05	0.00129043	cydA	cytochrome d ubiquinol oxidase, subunit I	AAT05463.1
LMOf2365_2715	55.833	57.0449	70.3633	1109.18	742.007	879.848	5.48522	3.81055	1.82e-08	5.28e-06		transcriptional regulator, MerR family	AAT05480.1
LMOf2365_2716	91.4383	111.329	124.495	10935.1	4769.21	4742	7.12268	5.84821	1.33e-09	1.16e-06		conserved hypothetical protein	AAT05481.1
LMOf2365_2721	0	0.654649	0	0.776156	3.13447	6.8224	0.518204	2.54714	0.00543329	0.0334369		glycosyl hydrolase, family 38	AAT05486.1
LMOf2365_2729	159.623	159.464	177.815	1028.02	527.897	588.57	5.60808	1.9839	2e-05	0.000624817		SH3 domain protein	AAT05494.1
LMOf2365_2735	165.324	111.482	120.048	58.7439	24.7119	60.2418	3.76067	-1.60869	0.00116862	0.0110612		general stress protein 26	AAT05500.1
LMOf2365_2746	33.1324	40.192	42.181	22.4244	13.4425	20.5323	4.036	-1.11861	0.00356967	0.0249152	guaB	inosine-5'-monophosphate dehydrogenase	AAT05511.1
LMOf2365_2749	1.4367	0	0	2.5525	6.44258	2.99152	0.394463	2.19446	0.00787316	0.043952		ABC transporter, ATP-binding protein	AAT05514.1
LMOf2365_2751	3.18149	4.76747	6.30058	0	1.42667	0.828066	0.577719	-2.22776	0.00524511	0.0328659		glycosyl hydrolase, family 1	AAT05516.1
LMOf2365_2754	7.84587	3.91902	2.58964	0	0	1.3614	-0.133858	-2.34184	0.00664603	0.0386378		ROK family protein	AAT05519.1
LMOf2365_2761	1.59733	2.3936	3.16333	12.7704	7.87916	12.4724	1.80869	1.8201	0.00615399	0.0365679	bglA	6-phospho-beta-glucosidase	AAT05526.1
LMOf2365_2763	82.0756	81.9937	70.4346	31.594	22.083	32.7556	4.06918	-1.49294	0.00028424	0.00392728		transcription antiterminator, BglG family	AAT05528.1
LMOf2365_2770	56.7596	70.8787	54.1214	13.072	19.7965	24.0748	3.95662	-1.6556	0.000244077	0.00349678	ychF	GTP-binding protein YchF	AAT05535.1
LMOf2365_2777	111.813	83.7761	188.218	417.167	325.911	267.741	4.13226	1.39928	0.00198806	0.0161343		conserved hypothetical protein	AAT05542.1
LMOf2365_2784	15.328	5.74227	0	31.771	24.0573	19.9476	2.10731	2.22624	0.00803495	0.0446775		ROK family protein	AAT05549.1
LMOf2365_2801	7.3129	8.2188	8.44805	18.4058	16.3965	24.1094	3.34662	1.18776	0.00838152	0.0460082	gidA	glucose-inhibited division protein A	AAT05565.1
LMOf2365_2806	3.16193	2.36908	3.13092	42.1319	24.1042	14.8136	1.66399	2.46735	0.00156787	0.0136286		oxidoreductase, short-chain dehydrogenase/reductase family	AAT05570.1
LMOf2365_2816	46.6298	58.7584	56.6662	33.8907	13.3064	13.24	3.85183	-1.68632	0.00054956	0.00632444	serC	phosphoserine aminotransferase	AAT05580.1
LMOf2365_2817	0	0	0	5.36824	2.70992	5.24298	-0.00470269	2.33739	0.00243906	0.0190247		major facilitator family transporter	AAT05581.1
LMOf2365_2819	1124.57	1082.63	848.108	4594.14	2231.19	1756.2	7.89532	1.36564	0.000683767	0.00744193		conserved hypothetical protein	AAT05583.1
LMOf2365_2820	27.0029	26.0125	15.2789	109.655	72.653	90.3627	3.52699	1.85377	0.000481004	0.00577205		conserved hypothetical protein	AAT05584.1
LMOf2365_2875	385.755	433.541	477.466	399.785	100.907	150.605	3.11966	-1.39834	0.00855756	0.0466595		tRNA-Glu
LMOf2365_2901	518.638	777.181	1003.65	1981	1868.72	957.87	10.3272	1.03573	0.00878858	0.0471696	rrlC	23S ribosomal RNA
LMOf2365_2920	856.06	1354.07	2291.83	253.484	440.752	528.147	4.49529	-1.7582	0.000801059	0.00842462		tRNA-Phe
LMOf2365_2937	446.802	574.901	773.846	1504.86	1595.43	745.421	9.99206	1.04127	0.00619352	0.0366135	rrlF	23S ribosomal RNA
LMOf2365_2939	5254.61	5694.63	4150.08	2583.94	1079.98	879.205	6.31412	-1.97142	3.96e-05	0.00100233		tRNA-Ile

## Sheet: TableS4
Table S4 KEGG pathway enrichment analysis for DEGs (3.5 h treatment).
No.	Pathway	Number of DEGs	Gene ID
	Metabolism
	Global and overview maps
1	01100 Metabolic pathways	21	LMOf2365_2207, LMOf2365_1758, LMOf2365_2321, LMOf2365_1702, LMOf2365_1866, LMOf2365_0250, LMOf2365_2016, LMOf2365_1859, LMOf2365_1912, LMOf2365_1865, LMOf2365_2405, LMOf2365_2334, LMOf2365_1860, LMOf2365_2716, LMOf2365_1703, LMOf2365_1864, LMOf2365_2305, LMOf2365_1868, LMOf2365_1914, LMOf2365_2204, LMOf2365_0299,
2	01110 Biosynthesis of secondary metabolites	5	LMOf2365_1758, LMOf2365_1702, LMOf2365_0250, LMOf2365_1703, LMOf2365_1914,
3	01120 Microbial metabolism in diverse environments	5	LMOf2365_1758, LMOf2365_0250, LMOf2365_2716, LMOf2365_2305, LMOf2365_2204,
4	01130 Biosynthesis of antibiotics	2	LMOf2365_2207, LMOf2365_1758,
5	01200 Carbon metabolism	1	LMOf2365_0250,
6	01212 Fatty acid metabolism	1	LMOf2365_2207,
7	01230 Biosynthesis of amino acids	3	LMOf2365_1758, LMOf2365_0250, LMOf2365_1703,
8	01220 Degradation of aromatic compounds	1	LMOf2365_2716,
	Carbohydrate metabolism
9	00010 Glycolysis / Gluconeogenesis	2	LMOf2365_0565, LMOf2365_0021,
10	00030 Pentose phosphate pathway	1	LMOf2365_2018,
11	00051 Fructose and mannose metabolism	2	LMOf2365_2306, LMOf2365_2305,
12	00500 Starch and sucrose metabolism	4	LMOf2365_0565, LMOf2365_0021, LMOf2365_2665, LMOf2365_2664,
13	00520 Amino sugar and nucleotide sugar metabolism	1	LMOf2365_1912,
14	00640 Propanoate metabolism	1	LMOf2365_2204,
15	00650 Butanoate metabolism	3	LMOf2365_2405, LMOf2365_2334, LMOf2365_2204,
	Energy metabolism
16	00910 Nitrogen metabolism	1	LMOf2365_1758,
17	00920 Sulfur metabolism	2	LMOf2365_2321, LMOf2365_0250,
	Lipid metabolism
18	00061 Fatty acid biosynthesis	1	LMOf2365_2207,
19	01040 Biosynthesis of unsaturated fatty acids	1	LMOf2365_2207,
	Nucleotide metabolism
20	00230 Purine metabolism	3	LMOf2365_1914, LMOf2365_0818, LMOf2365_0299,
21	00240 Pyrimidine metabolism	10	LMOf2365_1866, LMOf2365_2016, LMOf2365_1859, LMOf2365_1865, LMOf2365_1860, LMOf2365_1864, LMOf2365_1868, LMOf2365_2311, LMOf2365_2310, LMOf2365_0299,
	Amino acid metabolism
22	00250 Alanine, aspartate and glutamate metabolism	3	LMOf2365_1758, LMOf2365_1866, LMOf2365_1864,
23	00270 Cysteine and methionine metabolism	3	LMOf2365_1702, LMOf2365_0250, LMOf2365_1703,
	Metabolism of other amino acids
24	00410 beta-Alanine metabolism	2	LMOf2365_2405, LMOf2365_2334,
25	00430 Taurine and hypotaurine metabolism	2	LMOf2365_2405, LMOf2365_2334,
26	00450 Selenocompound metabolism	1	LMOf2365_1703,
27	00473 D-Alanine metabolism	2	LMOf2365_0994, LMOf2365_0992,
	Metabolism of cofactors and vitamins
28	00740 Riboflavin metabolism	1	LMOf2365_2321,
29	00750 Vitamin B6 metabolism	2	LMOf2365_2133, LMOf2365_2134,
30	00780 Biotin metabolism	1	LMOf2365_2207,
	Biosynthesis of other secondary metabolites
31	00333 Prodigiosin biosynthesis	1	LMOf2365_2207,
	Xenobiotics biodegradation and metabolism
32	00362 Benzoate degradation	1	LMOf2365_2716,
33	00627 Aminobenzoate degradation	1	LMOf2365_2204,
	Environmental Information Processing
	Membrane transport
34	02010 ABC transporters	8	LMOf2365_1990, LMOf2365_2216, LMOf2365_2471, LMOf2365_1445, LMOf2365_1764, LMOf2365_0298, LMOf2365_1137, LMOf2365_2316,
35	02060 Phosphotransferase system (PTS)	4	LMOf2365_2762, LMOf2365_2665, LMOf2365_2664, LMOf2365_2305,
	Signal transduction
36	02020 Two-component system	10	LMOf2365_2662, LMOf2365_2661, LMOf2365_0726, LMOf2365_0994, LMOf2365_0759, LMOf2365_0993, LMOf2365_0991, LMOf2365_1536, LMOf2365_0992, LMOf2365_1719,
	Cellular Processes
	Cellular community - prokaryotes
37	02024 Quorum sensing	3	LMOf2365_2405, LMOf2365_2334, LMOf2365_2333,
38	05111 Biofilm formation - Vibrio cholerae	1	LMOf2365_0250,
	Cell motility
39	02030 Bacterial chemotaxis	1	LMOf2365_0759,
40	02040 Flagellar assembly	1	LMOf2365_0726,
	Organismal Systems
	Immune system
41	04621 NOD-like receptor signaling pathway	1	LMOf2365_0726,
	Nervous system
42	04727 GABAergic synapse	2	LMOf2365_2405, LMOf2365_2334,
	Environmental adaptation
43	04626 Plant-pathogen interaction	1	LMOf2365_0726,
	Human Diseases
	Endocrine and metabolic diseases
44	04940 Type I diabetes mellitus	2	LMOf2365_2405, LMOf2365_2334,
	Infectious diseases: Bacterial
45	05132 Salmonella infection	1	LMOf2365_0726,
46	05134 Legionellosis	1	LMOf2365_0726,
47	05150 Staphylococcus aureus infection	5	LMOf2365_0994, LMOf2365_0993, LMOf2365_0991, LMOf2365_0992, LMOf2365_1719,
	Drug resistance: Antimicrobial
48	01503 Cationic antimicrobial peptide (CAMP) resistance	5	LMOf2365_0994, LMOf2365_0993, LMOf2365_0991, LMOf2365_0992, LMOf2365_1719,

## Sheet: TableS5
Table S5 KEGG pathway enrichment analysis for DEGs (24 h treatment).
No.	Pathway	Number of DEGs	Gene ID
	Metabolism
	Global and overview maps
1	01100 Metabolic pathways	93	LMOf2365_1588, LMOf2365_0095, LMOf2365_2806, LMOf2365_2207, LMOf2365_1439, LMOf2365_2746, LMOf2365_0935, LMOf2365_1276, LMOf2365_1389, LMOf2365_1390, LMOf2365_0376, LMOf2365_1601, LMOf2365_1076, LMOf2365_2698, LMOf2365_2697, LMOf2365_2146, LMOf2365_2186, LMOf2365_2135, LMOf2365_1433, LMOf2365_1946, LMOf2365_2155, LMOf2365_1106, LMOf2365_1688, LMOf2365_0236, LMOf2365_2022, LMOf2365_2816, LMOf2365_…
2	01110 Biosynthesis of secondary metabolites	41	LMOf2365_1588, LMOf2365_0844, LMOf2365_2746, LMOf2365_1310, LMOf2365_1276, LMOf2365_1389, LMOf2365_1390, LMOf2365_0376, LMOf2365_1076, LMOf2365_2146, LMOf2365_1433, LMOf2365_1688, LMOf2365_2784, LMOf2365_0201, LMOf2365_1958, LMOf2365_1100, LMOf2365_1929, LMOf2365_1800, LMOf2365_1799, LMOf2365_2528, LMOf2365_1434, LMOf2365_1589, LMOf2365_1697, LMOf2365_1662, LMOf2365_1841, LMOf2365_2244, LMOf2365_…
3	01120 Microbial metabolism in diverse environments	26	LMOf2365_1588, LMOf2365_0095, LMOf2365_0935, LMOf2365_0376, LMOf2365_1076, LMOf2365_2135, LMOf2365_1433, LMOf2365_1946, LMOf2365_2816, LMOf2365_2784, LMOf2365_0048, LMOf2365_1896, LMOf2365_2716, LMOf2365_2528, LMOf2365_2126, LMOf2365_1589, LMOf2365_1662, LMOf2365_2238, LMOf2365_2448, LMOf2365_1906, LMOf2365_1578, LMOf2365_0398, LMOf2365_0396, LMOf2365_0847, LMOf2365_1656, LMOf2365_1597,
4	01130 Biosynthesis of antibiotics	32	LMOf2365_1588, LMOf2365_0844, LMOf2365_0095, LMOf2365_2806, LMOf2365_2207, LMOf2365_1276, LMOf2365_1389, LMOf2365_1390, LMOf2365_0376, LMOf2365_1076, LMOf2365_1433, LMOf2365_2022, LMOf2365_2816, LMOf2365_2784, LMOf2365_0201, LMOf2365_1958, LMOf2365_1099, LMOf2365_1100, LMOf2365_0976, LMOf2365_1800, LMOf2365_1799, LMOf2365_2528, LMOf2365_1434, LMOf2365_1589, LMOf2365_1662, LMOf2365_1841, LMOf2365_…
5	01200 Carbon metabolism	17	LMOf2365_1588, LMOf2365_0095, LMOf2365_0376, LMOf2365_1076, LMOf2365_2135, LMOf2365_1433, LMOf2365_2816, LMOf2365_2784, LMOf2365_0048, LMOf2365_1896, LMOf2365_2528, LMOf2365_1589, LMOf2365_1662, LMOf2365_1841, LMOf2365_2238, LMOf2365_1906, LMOf2365_0847,
6	01210 2-Oxocarboxylic acid metabolism	3	LMOf2365_1588, LMOf2365_1589, LMOf2365_1662,
7	01212 Fatty acid metabolism	3	LMOf2365_2806, LMOf2365_2207, LMOf2365_1433,
8	01230 Biosynthesis of amino acids	11	LMOf2365_1588, LMOf2365_0095, LMOf2365_1276, LMOf2365_1688, LMOf2365_2816, LMOf2365_2528, LMOf2365_1589, LMOf2365_1662, LMOf2365_1841, LMOf2365_2238, LMOf2365_1306,
9	01220 Degradation of aromatic compounds	2	LMOf2365_2716, LMOf2365_1656,
	Carbohydrate metabolism
10	00010 Glycolysis / Gluconeogenesis	15	LMOf2365_1076, LMOf2365_2784, LMOf2365_0565, LMOf2365_0388, LMOf2365_0021, LMOf2365_2761, LMOf2365_0277, LMOf2365_0603, LMOf2365_0291, LMOf2365_2751, LMOf2365_2528, LMOf2365_2238, LMOf2365_2448, LMOf2365_0847, LMOf2365_1656,
11	00020 Citrate cycle (TCA cycle)	5	LMOf2365_1588, LMOf2365_0376, LMOf2365_1076, LMOf2365_1589, LMOf2365_1662,
12	00030 Pentose phosphate pathway	3	LMOf2365_2528, LMOf2365_2448, LMOf2365_0847,
13	00040 Pentose and glucuronate interconversions	1	LMOf2365_1099,
14	00051 Fructose and mannose metabolism	8	LMOf2365_0829, LMOf2365_2306, LMOf2365_2127, LMOf2365_2528, LMOf2365_2126, LMOf2365_0572, LMOf2365_0113, LMOf2365_0847,
15	00052 Galactose metabolism	5	LMOf2365_2784, LMOf2365_1099, LMOf2365_2448, LMOf2365_2130, LMOf2365_2129,
16	00500 Starch and sucrose metabolism	18	LMOf2365_2155, LMOf2365_2784, LMOf2365_0829, LMOf2365_1099, LMOf2365_2160, LMOf2365_0565, LMOf2365_0388, LMOf2365_0021, LMOf2365_2761, LMOf2365_0277, LMOf2365_0603, LMOf2365_0291, LMOf2365_2751, LMOf2365_1271, LMOf2365_2448, LMOf2365_2292, LMOf2365_0922, LMOf2365_1272,
17	00520 Amino sugar and nucleotide sugar metabolism	11	LMOf2365_1439, LMOf2365_2022, LMOf2365_2784, LMOf2365_0829, LMOf2365_1099, LMOf2365_0976, LMOf2365_2510, LMOf2365_2448, LMOf2365_0977, LMOf2365_2328, LMOf2365_0113,
18	00620 Pyruvate metabolism	8	LMOf2365_0376, LMOf2365_1076, LMOf2365_2135, LMOf2365_1433, LMOf2365_1946, LMOf2365_1896, LMOf2365_2199, LMOf2365_1656,
19	00630 Glyoxylate and dicarboxylate metabolism	4	LMOf2365_1076, LMOf2365_1433, LMOf2365_1589, LMOf2365_1662,
20	00640 Propanoate metabolism	7	LMOf2365_1389, LMOf2365_1390, LMOf2365_1076, LMOf2365_2135, LMOf2365_1433, LMOf2365_1946, LMOf2365_1391,
21	00650 Butanoate metabolism	6	LMOf2365_0935, LMOf2365_0376, LMOf2365_1433, LMOf2365_1946, LMOf2365_1434, LMOf2365_1656,
22	00562 Inositol phosphate metabolism	2	LMOf2365_0398, LMOf2365_0396,
	Energy metabolism
23	00190 Oxidative phosphorylation	8	LMOf2365_0376, LMOf2365_2698, LMOf2365_2697, LMOf2365_2501, LMOf2365_2089, LMOf2365_0017, LMOf2365_0018, LMOf2365_0019,
24	00195 Photosynthesis	1	LMOf2365_2501,
25	00710 Carbon fixation in photosynthetic organisms	3	LMOf2365_1896, LMOf2365_2528, LMOf2365_0847,
26	00720 Carbon fixation pathways in prokaryotes	7	LMOf2365_1588, LMOf2365_0376, LMOf2365_2135, LMOf2365_1433, LMOf2365_1896, LMOf2365_1662, LMOf2365_1906,
27	00680 Methane metabolism	6	LMOf2365_0095, LMOf2365_2135, LMOf2365_2816, LMOf2365_2528, LMOf2365_2238, LMOf2365_0847,
28	00910 Nitrogen metabolism	1	LMOf2365_0048,
29	00920 Sulfur metabolism	1	LMOf2365_1597,
	Lipid metabolism
30	00061 Fatty acid biosynthesis	2	LMOf2365_2806, LMOf2365_2207,
31	00071 Fatty acid degradation	2	LMOf2365_1433, LMOf2365_1656,
32	00072 Synthesis and degradation of ketone bodies	2	LMOf2365_1433, LMOf2365_1434,
33	00561 Glycerolipid metabolism	1	LMOf2365_1778,
34	00564 Glycerophospholipid metabolism	3	LMOf2365_1310, LMOf2365_1185, LMOf2365_1778,
35	01040 Biosynthesis of unsaturated fatty acids	2	LMOf2365_2806, LMOf2365_2207,
	Nucleotide metabolism
36	00230 Purine metabolism	12	LMOf2365_2746, LMOf2365_2186, LMOf2365_0048, LMOf2365_1958, LMOf2365_1767, LMOf2365_1800, LMOf2365_1799, LMOf2365_2448, LMOf2365_1110, LMOf2365_0275, LMOf2365_1791, LMOf2365_0299,
37	00240 Pyrimidine metabolism	6	LMOf2365_2186, LMOf2365_1958, LMOf2365_2672, LMOf2365_1715, LMOf2365_0275, LMOf2365_0299,
	Amino acid metabolism
38	00250 Alanine, aspartate and glutamate metabolism	3	LMOf2365_0935, LMOf2365_1601, LMOf2365_2022,
39	00260 Glycine, serine and threonine metabolism	5	LMOf2365_0095, LMOf2365_1076, LMOf2365_2816, LMOf2365_1841, LMOf2365_2238,
40	00270 Cysteine and methionine metabolism	3	LMOf2365_1688, LMOf2365_1841, LMOf2365_1306,
41	00280 Valine, leucine and isoleucine degradation	6	LMOf2365_1389, LMOf2365_1390, LMOf2365_1076, LMOf2365_1433, LMOf2365_1434, LMOf2365_1391,
42	00310 Lysine degradation	2	LMOf2365_0935, LMOf2365_1433,
43	00220 Arginine biosynthesis	1	LMOf2365_0048,
44	00330 Arginine and proline metabolism	2	LMOf2365_1276, LMOf2365_0491,
45	00350 Tyrosine metabolism	2	LMOf2365_0935, LMOf2365_1656,
46	00380 Tryptophan metabolism	1	LMOf2365_1433,
	Metabolism of other amino acids
47	00410 beta-Alanine metabolism	1	LMOf2365_1929,
48	00430 Taurine and hypotaurine metabolism	2	LMOf2365_1601, LMOf2365_2135,
49	00471 D-Glutamine and D-glutamate metabolism	2	LMOf2365_1246, LMOf2365_1627,
50	00473 D-Alanine metabolism	1	LMOf2365_0994,
51	00480 Glutathione metabolism	2	LMOf2365_1588, LMOf2365_1452,
	Glycan biosynthesis and metabolism
52	00550 Peptidoglycan biosynthesis	3	LMOf2365_1439, LMOf2365_1627, LMOf2365_2262,
	Metabolism of cofactors and vitamins
53	00730 Thiamine metabolism	2	LMOf2365_0335, LMOf2365_2047,
54	00740 Riboflavin metabolism	2	LMOf2365_2296, LMOf2365_0296,
55	00750 Vitamin B6 metabolism	3	LMOf2365_2816, LMOf2365_2133, LMOf2365_2134,
56	00760 Nicotinate and nicotinamide metabolism	2	LMOf2365_0935, LMOf2365_1106,
57	00770 Pantothenate and CoA biosynthesis	1	LMOf2365_1929,
58	00780 Biotin metabolism	2	LMOf2365_2806, LMOf2365_2207,
59	00790 Folate biosynthesis	3	LMOf2365_0236, LMOf2365_1962, LMOf2365_1069,
60	00670 One carbon pool by folate	2	LMOf2365_1906, LMOf2365_1791,
61	00860 Porphyrin and chlorophyll metabolism	5	LMOf2365_2146, LMOf2365_2244, LMOf2365_1207, LMOf2365_2089, LMOf2365_1578,
62	00130 Ubiquinone and other terpenoid-quinone biosynthesis	5	LMOf2365_1697, LMOf2365_1696, LMOf2365_1699, LMOf2365_1698, LMOf2365_0474,
	Metabolism of terpenoids and polyketides
63	00900 Terpenoid backbone biosynthesis	5	LMOf2365_0844, LMOf2365_1433, LMOf2365_0201, LMOf2365_1100, LMOf2365_1434,
	Biosynthesis of other secondary metabolites
64	00332 Carbapenem biosynthesis	1	LMOf2365_1276,
65	00521 Streptomycin biosynthesis	2	LMOf2365_2784, LMOf2365_2448,
66	00524 Neomycin, kanamycin and gentamicin biosynthesis	1	LMOf2365_2784,
67	00333 Prodigiosin biosynthesis	2	LMOf2365_2806, LMOf2365_2207,
	Xenobiotics biodegradation and metabolism
68	00362 Benzoate degradation	2	LMOf2365_1433, LMOf2365_2716,
69	00625 Chloroalkane and chloroalkene degradation	1	LMOf2365_1656,
70	00626 Naphthalene degradation	1	LMOf2365_1656,
71	00983 Drug metabolism - other enzymes	4	LMOf2365_2746, LMOf2365_1958, LMOf2365_1715, LMOf2365_1110,
	Genetic Information Processing
	Transcription
72	03020 RNA polymerase	1	LMOf2365_0275,
	Translation
73	03010 Ribosome	9	LMOf2365_0261, LMOf2365_0260, LMOf2365_2589, LMOf2365_1561, LMOf2365_0222, LMOf2365_0516, LMOf2365_0256, LMOf2365_1347, LMOf2365_1679,
74	00970 Aminoacyl-tRNA biosynthesis	8	LMOf2365_2044, LMOf2365_1538, LMOf2365_0251, LMOf2365_1230, LMOf2365_1231, LMOf2365_1925, LMOf2365_1780, LMOf2365_0249,
	Folding, sorting and degradation
75	04122 Sulfur relay system	2	LMOf2365_1531, LMOf2365_2047,
76	03018 RNA degradation	3	LMOf2365_1492, LMOf2365_2099, LMOf2365_2422,
	Replication and repair
77	03030 DNA replication	1	LMOf2365_0063,
78	03420 Nucleotide excision repair	1	LMOf2365_2461,
79	03430 Mismatch repair	1	LMOf2365_1423,
80	03440 Homologous recombination	1	LMOf2365_1839,
	Environmental Information Processing
	Membrane transport
81	02010 ABC transporters	19	LMOf2365_2390, LMOf2365_2388, LMOf2365_0305, LMOf2365_1447, LMOf2365_2479, LMOf2365_2480, LMOf2365_0168, LMOf2365_1465, LMOf2365_1466, LMOf2365_1877, LMOf2365_0167, LMOf2365_2159, LMOf2365_0268, LMOf2365_2158, LMOf2365_2695, LMOf2365_2696, LMOf2365_2574, LMOf2365_2573, LMOf2365_2033,
82	02060 Phosphotransferase system (PTS)	9	LMOf2365_0030, LMOf2365_2292, LMOf2365_0922, LMOf2365_2130, LMOf2365_2129, LMOf2365_0572, LMOf2365_0113, LMOf2365_1272, LMOf2365_2128,
	Signal transduction
83	02020 Two-component system	10	LMOf2365_0376, LMOf2365_2698, LMOf2365_2697, LMOf2365_1433, LMOf2365_2662, LMOf2365_2089, LMOf2365_0994, LMOf2365_0308, LMOf2365_0059, LMOf2365_0060,
84	04013 MAPK signaling pathway - fly	1	LMOf2365_1458,
85	04016 MAPK signaling pathway - plant	2	LMOf2365_1958, LMOf2365_1881,
86	04068 FoxO signaling pathway	1	LMOf2365_1458,
	Cellular Processes
	Transport and catabolism
87	04146 Peroxisome	2	LMOf2365_1588, LMOf2365_1458,
	Cell growth and death
88	04112 Cell cycle - Caulobacter	3	LMOf2365_0063, LMOf2365_2667, LMOf2365_2065,
	Cellular community - prokaryotes
89	02024 Quorum sensing	5	LMOf2365_1306, LMOf2365_0059, LMOf2365_0060, LMOf2365_0167, LMOf2365_2333,
90	05111 Biofilm formation - Vibrio cholerae	3	LMOf2365_2510, LMOf2365_2494, LMOf2365_1306,
91	02026 Biofilm formation - Escherichia coli	1	LMOf2365_1306,
	Organismal Systems
	Endocrine system
92	04922 Glucagon signaling pathway	1	LMOf2365_2238,
93	04918 Thyroid hormone synthesis	1	LMOf2365_1452,
	Aging
94	04211 Longevity regulating pathway	1	LMOf2365_1458,
95	04212 Longevity regulating pathway - worm	3	LMOf2365_1492, LMOf2365_2099, LMOf2365_1458,
96	04213 Longevity regulating pathway - multiple species	1	LMOf2365_1458,
	Environmental adaptation
97	04714 Thermogenesis	1	LMOf2365_2089,
	Human Diseases
	Cancers: Overview
98	05230 Central carbon metabolism in cancer	1	LMOf2365_2238,
	Neurodegenerative diseases
99	05016 Huntington disease	1	LMOf2365_1458,
	Endocrine and metabolic diseases	1	LMOf2365_2099,
100	04940 Type I diabetes mellitus
101	04931 Insulin resistance	1	LMOf2365_2022,
	Infectious diseases: Bacterial	1	LMOf2365_2099,
102	05134 Legionellosis	1	LMOf2365_0994,
103	05150 Staphylococcus aureus infection
104	05152 Tuberculosis	2	LMOf2365_1492, LMOf2365_2099,
105	05100 Bacterial invasion of epithelial cells	1	LMOf2365_0471,
	Drug resistance: Antimicrobial
106	01501 beta-Lactam resistance	2	LMOf2365_2262, LMOf2365_0167,
107	01503 Cationic antimicrobial peptide (CAMP) resistance	2	LMOf2365_1540, LMOf2365_0994,
	Drug resistance: Antineoplastic
108	01524 Platinum drug resistance	1	LMOf2365_1881,

## Sheet: TableS6
Table S6 DEGs from both OLE treatments (3.5 h and 24 h).
	3.5 h			24 h
	log2FC	P.Value	adj.P.Val	log2FC	P.Value	adj.P.Val	Gene	Product	Protein_ID
LMOf2365_2306	7.6062	3.34e-09	5.51e-07	-1.56136	0.00177819	0.0149495	fruB	1-phosphofructokinase	AAT05072.1
LMOf2365_2207	5.45327	2.47e-10	8.65e-08	1.6658	1.12e-05	0.000392067		oxidoreductase, short-chain dehydrogenase/reductase family	AAT04974.1
LMOf2365_2560	5.36372	1.07e-11	1.51e-08	3.02816	0.000682581	0.00744193	lmrB-2	lincomycin resistance protein LmrB	AAT05325.1
LMOf2365_2566	4.70208	2.16e-10	8.65e-08	7.67351	2.93e-12	4.11e-09		transcriptional regulator, MerR family	AAT05331.1
LMOf2365_2565	4.38048	4.33e-11	4.05e-08	7.73209	2.08e-12	4.11e-09	morA	morphine 6-dehydrogenase	AAT05330.1
LMOf2365_2029	3.89092	1.03e-10	5.79e-08	6.14729	2.58e-09	1.45e-06		oxidoreductase, aldo/keto reductase family	AAT04799.1
LMOf2365_2330	2.03638	6.92e-08	6.71e-06	3.42289	7e-06	0.00031721		putative membrane protein	AAT05096.1
LMOf2365_0021	1.83549	2.38e-06	0.000119474	1.97285	0.00158383	0.0136286		glycosyl hydrolase, family 1	AAT02810.1
LMOf2365_1258	1.68065	2.73e-06	0.0001298	4.08488	1.11e-08	5.18e-06		phosphoglycerate mutase family protein	AAT04033.1
LMOf2365_2715	1.54146	4.97e-06	0.00021162	3.81055	1.82e-08	5.28e-06		transcriptional regulator, MerR family	AAT05480.1
LMOf2365_0508	1.47609	1.2e-06	7.01e-05	3.51967	4.07e-08	7.61e-06		putative antigen	AAT03291.1
LMOf2365_2212	1.4579	4.29e-05	0.00102954	2.41766	0.00485178	0.030914		cell wall surface anchor family protein	AAT04979.1
LMOf2365_2716	1.45732	7.84e-06	0.000301697	5.84821	1.33e-09	1.16e-06		conserved hypothetical protein	AAT05481.1
LMOf2365_0101	1.43131	2.74e-05	0.000733836	4.03485	3.67e-05	0.00096164		oxidoreductase, aldo/keto reductase family	AAT02889.1
LMOf2365_0565	1.40578	6.58e-05	0.0013888	1.61244	1.39e-05	0.000458305		glycosyl hydrolase, family 4	AAT03347.1
LMOf2365_2357	1.26077	1.4e-05	0.00044616	2.66101	0.000002+F19:G2926	0.000150968		putative Na+/H+ antiporter component G	AAT05123.1
LMOf2365_0637	1.11255	5.25e-06	0.000216777	1.86717	2.39e-05	0.000706064		ABC transporter, ATP-binding/permease protein	AAT03419.1
LMOf2365_0842	1.10918	1.1e-05	0.000380917	2.54704	5.77e-07	5.34e-05		oxidoreductase, aldo/keto reductase family	AAT03622.1
LMOf2365_0343	-1.05922	0.000248912	0.00384036	-1.67192	0.00690398	0.0398078		putative transcriptional activator	AAT03129.1
LMOf2365_1264	-1.20578	7.74e-06	0.000301697	-2.39796	2.15e-05	0.000656483		putative transporter	AAT04039.1
LMOf2365_0667	-1.24431	0.00068118	0.00857737	-3.56089	0.000309382	0.00419684		conserved hypothetical protein	AAT03449.1
LMOf2365_2246	-1.30626	1.32e-05	0.000432037	-2.25151	2.12e-07	2.6e-05		conserved hypothetical protein	AAT05013.1
LMOf2365_0299	-1.32227	3.64e-06	0.000164357	1.97014	6.31e-05	0.00129043	nrdD	anaerobic ribonucleoside-triphosphate reductase	AAT03086.1
LMOf2365_0213	-1.44324	1.2e-05	0.000408224	-1.74361	4.98e-05	0.00116542	hly	listeriolysin O	AAT03000.1
LMOf2365_2134	-1.49516	1.24e-05	0.000410959	-2.92188	3.56e-06	0.000199657		glutamine amidotransferase, SNO family	AAT04903.1
LMOf2365_0300	-1.59134	3.01e-06	0.000140717	4.30744	2.33e-06	0.000152241	nrdG	anaerobic ribonucleoside-triphosphate reductase activating protein	AAT03087.1
LMOf2365_2133	-1.59935	8.29e-06	0.000314734	-4.09703	1.5e-08	5.28e-06		pyridoxine biosynthesis protein	AAT04902.1
LMOf2365_0672	-1.70812	6.8e-07	4.34e-05	1.28623	0.00133404	0.0121229	cadA	cadmium-translocating P-type ATPase	AAT03453.1
LMOf2365_2150	-1.7953	3.88e-05	0.000972668	-2.26259	0.00585099	0.0352168		acetyltransferase, GNAT family	AAT04919.1
LMOf2365_2662	-2.40211	0.00122438	0.0139192	-3.04389	0.0053129	0.0331525	kdpA	K+-transporting ATPase, A subunit	AAT05427.1
LMOf2365_0994	-2.98528	1.02e-09	2.39e-07	-1.08536	0.00107765	0.0104708	dltA	D-alanine-activating enzyme/D-alanine-D-alanyl carrier protein ligase	AAT03772.1
LMOf2365_0995	-3.29802	3.4e-07	2.33e-05	-3.26511	4.71e-05	0.00112002		hypothetical protein	AAT03773.1
LMOf2365_2333	-3.69968	1.89e-09	3.54e-07	-2.66484	1.4e-06	0.000103301		amino acid antiporter	AAT05099.1
LMOf2365_2541	-4.45875	5.23e-06	0.000216777	-1.48847	0.00184072	0.0153831		conserved hypothetical protein	AAT05306.1
LMOf2365_2411	-4.94812	3.01e-08	3.25e-06	-3.45603	0.000168113	0.00259677		conserved hypothetical protein	AAT05177.1
LMOf2365_2147	-5.57352	6.46e-10	2.01e-07	-2.75871	0.00191536	0.0158381		ABC transporter, ATP-binding protein	AAT04916.1
LMOf2365_2188	-6.55795	1.07e-08	1.51e-06	-4.52325	1.85e-05	0.000583309		conserved hypothetical protein	AAT04955.1
